# Supplementary material for: A three minutes supine position test reveals higher risk of spinal anesthesia induced hypotension during cesarean delivery. An observational study
Source: F1000Res. 2018 Jul 9;7:1028. [Version 1] doi: 10.12688/f1000research.15142.1 (PMC6085602; doi:10.12688/f1000research.15142.1)
Supplement: Complete continuous invasive hemodynamic measurements in both left lateral and supine positions [file f1000research-7-16496-s0000.tgz › 9b76bd0a-94f7-464d-8a0b-bf9bd4b49a75_Supine_materialPregnancyOPEN.xls]

## Sheet: code events
Patient	1	2	3	4	5
1	0	213.29	234.79	417.74	982.42
2	0	180.28	197.62	379.11	729.22
3	0	186.83	202.16	383.87	769.1
4	0	180.23	190.95	371.27	835.39			Event	Description
5	0	190.35	215.73	475.38	906.59			1	left lateral start
6	0	190.61	395.8	426.17	1662.66			2	left lateral end
7	0	204.88	270.14	449.03	1002.98			3	supine start
8	0	182.63	201.24	380.62	827.26			4	supine end
9	0	179.78	201.02	383.53	726.54			5	spinal anesthesia
10	0	191.52	217.41	398.92	831.74
11	0	187.22	206.2	386.49	801.49
12	0	181.48	222.52	398.69	632.25
13	0	186.31	204.66	387.35	989.56
14	0	193.51	214.83	404.89	834.1
15	0	183.48	206.96	390.37	668.66
16	0	199.57	231.89	414.38	831.42
17	0	228.17	259.05	439.88	842.79
18	0	182.31	224.13	407.88	865.84
19	0	204.09	225.13	406.14	824.21
20	0	182.88	217.81	402.14	896.42
21	0	193.95	224.36	409.06	771.57
22	0	191.03	223.26	408.83	885.88
23	0	181.28	208.69	392.36	829.25
24	0	188.91	214.56	397.44	886.14
25	0	193.2	226.07	411.31	870.56
26	0	185.56	218.24	397.95	924.02
27	0	190.26	219.37	408.01	859.6
28	0	210.15	240.12	427.61	937.98
29	0	192.18	232.61	415.47	944.3
30	0	184.45	218.4	402.33	940.54
31	0	210.72	287.37	470.66	914.74
32	0	187.25	219.46	407.55	900.59
33	0	185.76	214.83	400.75	935.62
34	0	181.69	215.4	401.31	876.04
35	0	181.85	207.55	393.81	828.94
36	0	184.29	215.14	401.21	906.91
37	0	182.92	227.75	411.31	850.93
38	0	206.1	235.29	422.23	933.84
39	0	193.07	228.4	407.45	818.63
40	0	193.66	219.87	403.13	839.02
41	0	180.95	211.08	407.69	869.86
42	0	208.69	238.67	434.62	946.53
43	0	203.47	263.58	451.25	851.85
44	0	183.58	205.83	388.19	820.39
45	0	181.7	201.4	410.95	783.34
46	0	180.94	205.03	388.08	863.07
47	0	189.08	217.37	399.47	876.87
48	0	187.49	226.3	411.75	982.55
49	0	195.23	244.14	435.66	909.93
50	0	185.54	217.47	411.93	2067.68
51	0	202.44	242.17	422.64	1552.35
52	0	182.7	226.27	400.98	1108.33
53	0	237.88	371.55	560.56	1046.28
54	0	194.39	226.39	416.85	812.24
55	0	195.34	235.97	435.37	915.18
56	0	191.47	216.02	406.33	794.03
57	0	180.78	206.28	383.77	825.51
58	0	190.73	250	445.69	975.24
59	0	189.48	209.05	404.62	978.29
60	0	193.42	214.95	401.24	838.59
61	0	185.18	206.47	397.03	986.87
62	0	187.32	223.07	413.19	1341.05
63	0	191.61	212.04	397.17	864.58
64	0	182.14	200.96	383.89	911.25
65	0	185.11	215.29	401.43	759.23
66	0	183.96	218.9	407.76	870.64
67	0	182.1	213.52	396.5	1068.29
68	0	196.5	240.67	426.12	976.2
69	0	190.38	226.81	409.97	1144.07
70	0	298.75	331.33	514.08	1809.21
71	0	186.46	214.62	398.18	839.57
72	0	195.43	233.49	420.64	1044.6
73	0	192.58	222.09	404.5	847.51
74	0	191.41	233.09	415.43	1144.46
75	0	197.2	226.72	410.44	1684.85
76	0	184.45	210.3	395.85	817.11

## Sheet: CO
Patient	1	2	3	4	5	6	7	8	9	10	11	12	13	14	15	16	17	18	19	20	21	22	23	24	25	26	27	28	29	30	31	32	33	34	35	36	37	38	39	40	41	42	43	44	45	46	47	48	49
5	6.86048	5.80924	8.84912	5.75529	7.79753	7.93477	5.98273	8.41989	7.2644	7.44814	7.27466	5.88919	9.09897	6.40957	10.0285	6.72287	7.9251	7.06194	7.10032	9.36567	6.4945	8.96617	8.36048	7.04313	7.74271	5.87279	7.36512	9.02795	6.84732	9.92291	8.21893	7.22623	6.37917	9.51281	6.8188	5.65452	5.32387	4.6304	5.46757	7.84982	8.42737	6.1002	5.41634	7.7954	10.4143	7.0125	8.00643	5.86769	6.26565
10	6.97089	5.85748	8.97193	5.76534	7.4718	7.97138	5.8261	7.95614	6.88797	7.4224	7.04863	5.98597	9.4061	6.29428	10.0327	6.82465	7.6637	6.50938	7.24273	10.1318	6.29984	8.97087	8.35782	7.32094	7.76765	5.93921	7.01563	8.92888	6.34953	9.47198	8.16409	7.29427	6.36707	8.86506	6.89041	5.74367	5.21876	4.72888	5.44958	7.23582	8.39153	5.99941	5.54921	7.6423	10.0418	7.13021	7.97428	5.63127	6.6885
15	7.09638	5.96612	8.92718	5.77311	7.29355	7.94392	6.04168	7.8897	7.19504	7.47186	6.89911	6.10984	9.28406	6.44502	9.94404	6.85458	7.18994	6.36754	7.11425	10.7868	6.08143	9.21774	8.19322	7.32577	8.24446	5.79043	6.70312	8.8485	6.0592	8.79621	8.08917	7.1233	6.34962	8.46137	5.72043	5.83287	5.18986	4.78447	5.45717	6.79201	5.9569	6.04174	5.66588	7.52462	9.81656	7.40915	7.68193	5.6612	6.96835
20	7.17595	7.18435	8.73182	5.77949	7.66074	7.93814	6.21435	7.60988	7.118	7.56819	6.94586	6.0066	8.92324	6.47309	9.56691	6.80883	7.38012	6.49935	6.83753	11.3707	6.04263	9.40167	8.15514	6.99097	8.06559	5.40805	6.55213	8.84819	6.24131	8.559	8.1064	7.01194	6.34888	8.93059	6.26155	5.70956	5.0295	4.77109	5.44244	6.54803	5.45147	6.03904	5.55442	7.41482	9.61693	7.03585	7.51569	5.59678	6.78926
25	6.82673	7.71529	8.74633	5.78359	8.15281	7.86626	6.08968	7.28224	6.81981	7.6558	6.83469	5.99574	8.88324	6.36204	9.29762	6.93899	7.62042	6.37727	6.92386	11.0461	6.03118	9.34601	7.99874	6.53516	7.2084	5.22402	6.47682	8.75513	6.06061	8.39398	8.06546	6.73847	6.38541	9.67751	5.86759	5.58392	4.81695	4.93997	5.48388	6.37361	5.08421	5.9671	5.53643	7.42883	9.50452	7.05064	7.30486	5.54475	6.00711
30	7.03197	7.20921	8.82385	5.78628	7.90823	7.79605	5.71898	7.36725	6.80227	7.5882	6.52742	5.93593	8.79381	6.48923	8.9492	6.929	7.76627	5.927	6.63672	10.4757	6.01829	9.39934	7.9961	6.32886	6.88305	4.97775	6.56248	8.48865	5.44552	8.27592	8.27451	6.67485	6.25144	9.53878	5.43319	5.43168	4.64812	5.04226	5.51509	6.51162	4.90635	5.86656	5.41483	7.5329	9.22047	6.69678	7.06572	5.43686	5.56799
35	6.96217	6.56257	8.74086	5.78703	7.73369	7.91558	5.45134	7.3242	7.08264	7.4135	6.19962	5.87713	8.60832	6.49323	8.57572	6.59211	7.53887	5.91978	6.36692	9.74507	5.96122	9.70947	8.1209	6.32741	6.85745	4.75146	6.60349	8.3499	5.1122	8.49194	8.43681	6.66062	6.19806	9.04754	5.44328	5.38858	4.52067	5.08571	5.76866	6.56095	5.17795	5.89183	5.40686	7.52905	9.0359	6.13791	7.11943	5.4074	5.35786
40	6.24568	6.04604	8.71889	5.78606	7.97404	7.75736	5.41856	7.20554	6.96748	7.25738	6.10309	5.98329	8.46418	6.46845	8.67458	6.67043	6.94424	6.05672	6.43585	9.00787	5.98173	9.86262	8.15364	6.55301	6.85729	4.65324	6.63594	8.53605	5.08111	8.64914	8.44295	6.53918	6.30085	8.63671	5.78668	5.39038	4.52571	4.97237	5.87593	6.26214	5.74746	5.8631	5.38918	7.40735	9.27651	5.93531	7.24553	5.43523	5.07124
45	6.43316	6.17393	8.76254	5.78362	8.01911	7.45721	5.42569	7.18974	6.76789	7.12931	6.17713	6.02951	8.20819	6.6158	8.87321	6.548	6.62591	6.17337	6.479	9.34967	5.97708	9.56377	8.02015	6.67812	6.73809	4.52149	6.55242	8.53165	5.1509	8.66692	8.56135	6.43708	6.36114	8.24593	5.72055	5.45275	4.50466	4.93693	5.68004	6.28025	5.88695	5.81858	5.20282	7.22308	9.38411	5.88663	6.92999	5.44694	5.08093
50	6.77278	6.0741	8.97437	5.7795	7.73778	7.39319	5.52094	7.1219	6.71281	7.03406	6.21367	5.96801	8.05584	6.54636	8.75821	6.58715	6.86503	6.14615	6.27278	9.78149	5.98584	9.35389	7.91401	6.34914	6.8813	4.53143	6.36562	8.47753	5.2417	8.92633	8.51862	6.31861	6.37577	8.31493	5.68107	5.49803	4.4638	4.87604	5.58374	6.29304	5.79089	5.99959	5.13276	7.08801	9.26386	5.84361	6.55911	5.51614	5.17145
55	6.80275	5.69241	8.98334	5.77378	7.39167	7.42696	5.63757	7.00848	6.48073	7.16213	6.29972	6.04426	8.00938	6.44401	8.44445	6.68275	7.12005	5.88778	6.07239	9.55817	6.02219	9.31541	7.83224	6.30583	7.11265	4.90729	6.23202	8.64944	5.04261	8.91248	8.43286	6.40686	6.46058	8.15345	6.82173	5.51238	4.43944	4.667	5.63305	6.23992	5.90859	6.04251	5.13331	7.08886	8.94295	5.88461	6.22294	5.56201	5.0842
60	6.60763	5.66488	8.58137	5.76705	7.52267	7.36134	5.61842	6.90809	6.61093	7.11991	6.4322	6.07537	8.00467	6.49934	8.435	6.44669	6.9155	5.9561	5.98059	9.71894	5.94824	8.99357	7.57568	6.26521	7.13852	5.11542	6.41587	8.72821	4.98512	8.94342	8.3975	6.47579	6.43427	7.95509	6.58807	5.47944	4.41196	4.5671	5.70715	6.22681	6.0588	5.59916	5.10577	7.07393	8.75779	6.10922	5.87356	5.28486	4.95181
65	6.61878	5.7199	8.55453	5.75886	7.90805	7.39026	5.47895	6.86858	6.87637	7.12459	6.3628	6.09806	7.95166	6.64346	8.40753	6.26795	6.76953	6.00677	6.0691	9.52363	5.84495	8.64557	7.49674	6.25916	7.02727	4.78438	6.53912	8.63753	5.09211	8.94103	8.22743	6.60959	6.36558	7.8704	5.9732	5.39671	4.57725	4.5678	5.68145	6.20651	6.34529	5.44429	5.25091	7.22608	8.6891	6.36337	5.83544	5.21554	4.84331
70	6.79527	5.48165	9.27549	5.749	7.80433	7.46398	5.41334	6.79681	6.80605	7.06369	6.33402	6.30807	8.06849	6.69989	8.94171	6.26711	6.38102	5.57829	6.24742	8.97717	5.74511	8.47666	7.35828	6.10379	6.88191	4.45776	6.36499	8.55095	5.05524	8.82772	8.19382	6.50016	6.22917	7.77656	5.72152	5.38879	4.57192	4.51138	5.6706	6.16731	6.71167	5.61755	5.17282	7.17887	8.56789	6.30805	6.10035	5.33609	4.88633
75	6.88982	5.42014	9.72601	5.73837	7.5407	7.48754	5.41093	6.77182	6.57349	6.92475	6.35198	6.43687	8.22907	6.61252	9.45946	6.59941	6.30754	5.30235	6.37752	8.73883	5.78	8.40534	7.01483	5.80443	6.72379	4.64524	6.34961	8.61164	5.31645	9.10465	8.15607	6.29841	6.20435	7.86518	5.39347	5.37325	4.4107	4.43717	5.70862	6.10523	6.81158	5.63386	4.99188	6.86021	8.36356	6.0943	6.15944	5.23131	5.0766
80	7.09734	5.4877	9.00946	5.72378	7.91164	7.63334	5.41597	6.68403	6.36208	6.89942	6.28646	6.41502	8.10224	6.59293	9.08034	6.85125	6.61408	5.34286	6.44426	8.61318	5.88773	8.17445	6.80842	5.72843	6.54037	4.58886	6.37523	8.56998	5.23587	9.02733	7.79664	6.29884	6.2287	8.0969	5.39914	5.43834	4.38033	4.41554	5.71684	5.99989	6.61203	5.69123	4.98862	6.70915	8.23023	6.15421	6.24507	5.21504	5.34681
85	7.23191	5.33564	8.29113	5.70762	8.18875	7.725	5.31224	6.56203	6.25118	6.77344	6.2966	6.34345	8.3029	6.54145	8.9191	6.77549	6.83793	5.34893	6.45054	8.91254	5.95861	8.1077	6.69917	5.94792	6.40361	4.58099	6.46023	8.39578	5.03682	8.82686	7.50158	6.31552	6.1688	7.89605	5.6743	5.51614	4.32736	4.43798	5.74152	5.9615	6.47822	5.65656	4.9981	6.64563	8.0686	6.24381	6.2473	5.16919	5.46152
90	7.27198	4.94331	7.95573	5.68683	8.07485	7.73707	5.05265	6.63912	6.23947	6.67627	6.36477	6.19742	8.35675	6.38607	9.01867	6.78735	6.81219	5.39211	6.57031	8.98732	6.03426	7.8576	6.81233	6.26122	6.23552	4.75531	6.47764	8.25941	5.10158	8.84427	7.52693	6.34751	6.33936	7.92144	5.81352	5.56308	4.25589	4.54001	5.78786	5.8211	6.42294	5.43699	5.01403	6.64172	8.27524	6.02329	6.14971	5.18488	5.42685
95	7.37019	4.8664	7.79124	5.66125	7.8855	7.48349	5.01142	6.58496	6.52855	6.56411	6.53473	6.08236	8.03344	6.3481	8.85102	7.2267	6.59066	5.58186	6.71544	9.1998	6.01242	7.69234	6.75784	6.05509	6.14518	4.75004	6.45819	8.16834	5.00219	8.90778	7.35137	6.11553	6.57544	7.88721	5.6619	5.59011	4.27552	4.42106	5.89331	5.79942	6.4328	5.3054	4.94715	6.61489	8.4775	5.83507	6.47163	5.44387	5.68537
100	7.44296	5.07769	7.74961	5.62876	7.92075	6.45935	4.99456	6.61495	6.56598	6.51824	6.5447	6.16256	8.07798	6.39586	8.69106	7.31207	6.62595	5.51399	6.57294	8.97106	5.98381	7.4943	6.13711	5.95307	6.15738	4.76153	6.34993	8.08798	4.98056	8.98759	7.05582	6.0209	6.8359	7.47056	5.6771	5.55059	4.26998	4.29126	6.02632	5.94922	6.63855	5.1463	4.88869	6.83095	8.565	5.8123	6.50858	5.73384	5.39262
105	7.33824	5.33607	7.59355	5.5852	8.0568	6.81699	4.96848	6.86622	6.23147	6.55362	6.30315	6.25803	7.88687	6.69624	8.49984	7.17126	6.92015	5.30793	6.28668	8.08175	6.29992	7.06232	5.89641	6.26422	6.06788	4.57028	6.11375	7.93843	4.9627	9.16933	7.08114	6.15826	6.93008	7.47249	5.37533	5.50811	4.27607	4.19187	6.07344	6.05158	6.63974	5.05673	4.91622	6.91026	8.74308	5.68911	6.23062	5.69553	4.79902
110	7.16667	5.54542	7.72684	5.53938	8.54222	7.25955	5.24632	6.69567	6.17074	6.55891	6.27169	6.12353	7.65233	6.89571	8.4345	6.78242	7.15881	5.29446	6.10813	7.32088	6.44668	7.40039	5.99275	6.03639	6.09941	4.44525	6.07466	7.99389	4.92061	9.03509	7.19493	6.11526	6.83952	7.55651	5.27184	5.50467	4.32861	4.26902	6.19979	6.15828	6.78216	5.18343	4.95552	6.95452	8.67941	5.64686	6.38865	5.50642	4.73664
115	7.18316	5.53926	7.70478	5.46336	9.06726	7.46184	5.32159	6.46885	6.08283	6.64828	6.40286	5.95767	7.84609	6.87399	8.31568	6.52839	6.99156	5.42549	6.18162	7.38955	6.23808	7.74184	6.24644	5.53759	6.2385	4.38525	6.06385	8.12447	4.83971	8.60956	7.10774	6.10302	6.66941	7.53754	5.56329	5.49273	4.2635	4.35613	6.42811	6.22476	6.87685	5.2312	4.91954	7.03108	8.79295	5.89789	6.66068	5.45486	4.8992
120	7.35171	5.27962	7.51113	5.3496	8.9061	7.72955	5.29381	6.68151	5.9164	6.76456	6.42662	5.86066	7.73968	6.79311	8.16392	6.81051	6.6817	5.43772	6.26081	7.82128	6.10097	7.64537	6.39753	5.39087	6.18357	4.39174	5.95737	8.1407	4.84464	8.58078	6.92902	6.0335	6.588	7.36553	5.6777	5.39953	4.29292	4.21225	6.61035	6.08559	7.14201	5.24086	4.89088	6.98828	8.86448	6.09023	6.57836	5.51724	5.00809
125	7.42665	4.96308	7.40006	5.34803	8.71888	7.76936	5.43339	6.71041	5.7842	6.68105	6.57997	5.91655	7.65808	6.57835	8.15345	6.98676	6.98695	5.46487	6.37265	7.79409	6.10712	7.59966	6.72401	5.47798	6.01956	4.48913	5.82298	7.9187	4.94938	8.65874	7.09599	6.00094	6.46542	7.67054	5.70815	5.39346	4.32342	4.08602	6.74992	5.93788	7.25033	5.2417	5.07145	7.06496	8.95564	5.91723	6.48252	5.62944	5.13645
130	7.42117	5.0705	7.38039	5.48604	8.79005	7.61411	5.4201	6.70871	5.86459	6.73571	6.53894	5.93201	7.65378	6.56378	8.23072	6.97548	6.98404	5.56497	6.58155	7.61636	6.14799	7.49867	6.89183	5.72709	5.8746	4.48845	5.75337	7.73749	4.98877	8.52203	7.24542	6.03007	6.38496	7.6997	5.70287	5.41611	4.2998	4.05644	6.88527	6.19871	7.4986	5.22888	5.31667	7.24678	9.19575	5.75242	6.26344	5.72543	5.0923
135	7.60477	5.56068	7.56304	5.55976	8.74147	7.46835	5.53591	6.79364	5.9076	6.88835	6.51074	6.01485	7.71771	6.69718	8.20082	6.90472	6.83875	5.50148	6.55647	7.63796	6.16738	7.30535	6.90195	5.83223	5.82003	4.73452	5.71275	7.70155	5.12478	8.62797	7.33031	6.42934	6.58617	7.51616	5.55146	5.36255	4.26445	4.03358	7.1364	6.2012	7.3857	5.36384	5.30731	7.54005	9.17898	5.71147	6.33982	5.72504	4.9211
140	7.66621	5.82637	7.62065	5.5611	8.64555	7.28157	5.73904	6.79078	5.84457	6.93893	6.64282	6.01595	8.17518	6.70123	8.02843	7.18205	6.85324	5.53156	6.56264	7.70665	6.14565	7.07517	6.97352	5.7397	5.85249	4.75025	5.75369	7.44212	5.36677	8.64289	7.33943	6.55527	6.76506	7.66661	5.59652	5.33349	4.31701	4.19724	7.27283	6.07334	6.58349	5.5244	5.18576	7.50481	8.9917	5.77306	6.43824	5.82596	5.31719
145	7.5316	5.82332	7.44111	5.58569	8.58378	7.65504	5.63907	6.75945	5.83581	6.97624	6.63857	5.91513	8.13328	6.53135	8.27809	7.84031	6.75055	5.6638	6.98936	7.78821	6.06146	6.90532	6.78853	5.89672	5.83619	4.41401	5.86914	7.29283	5.31866	8.37305	7.43775	6.44024	6.67149	7.70834	5.66409	5.38677	4.3639	4.36573	7.15645	5.99423	6.40557	5.57379	5.24543	7.4253	9.09257	5.76811	6.14425	5.82679	5.70098
150	7.1086	5.74332	7.31571	5.70776	8.44958	7.93007	5.54326	6.67905	5.90783	6.85726	6.60518	5.89074	7.98293	6.55799	8.57545	7.88267	6.7353	5.58995	7.15759	8.13845	5.95509	7.08394	6.74497	5.96412	5.6993	4.22719	5.98159	7.29062	5.21683	8.36401	7.44157	6.51517	6.365	7.71911	5.83272	5.37597	4.32528	4.32952	7.05478	5.89698	6.41708	5.74423	5.23316	7.56796	9.12693	5.6888	6.06754	5.95797	5.73134
155	6.52863	5.78464	7.39121	5.729	8.56375	7.73951	5.5138	6.7259	5.91985	6.76702	6.6247	5.82479	7.91126	6.65255	8.48119	7.54555	6.88654	5.46652	6.88332	8.12339	5.93999	7.34342	6.88097	5.7277	5.78337	4.14307	6.0047	7.25165	5.2247	8.34404	7.30782	6.57036	6.1816	7.79901	5.7035	5.40975	4.30724	4.31211	6.91313	5.77412	6.74123	5.7635	5.23656	7.55684	8.90453	5.68497	6.39806	6.10783	5.7865
160	6.34904	5.94885	7.44589	5.57856	8.81173	7.61709	5.62274	6.7838	5.99773	7.03635	6.6484	5.86292	7.85268	6.52059	8.43109	7.56626	6.98296	5.46852	6.8318	7.95585	5.95875	7.29637	6.85556	5.74316	6.00877	4.21579	5.9159	7.16527	5.15635	8.03155	7.4089	6.8364	5.98048	7.83694	5.49208	5.384	4.29584	4.26594	6.80172	5.75671	6.78172	5.70875	5.13383	7.32502	8.83819	5.66183	6.45814	6.15083	5.87849
165	6.29835	5.97706	7.67313	5.50708	9.25163	7.53628	5.77334	6.67788	6.0869	7.19246	6.70144	5.95622	7.83853	6.47205	8.51701	7.54442	7.08536	5.51374	7.00581	8.01472	5.92196	7.38204	6.92327	6.08649	6.11534	4.35225	5.84789	7.11038	5.10841	7.90456	7.50318	6.68761	5.96804	7.64552	5.45671	5.3915	4.3315	4.22335	6.7513	5.82893	6.89694	5.56943	5.10055	7.18569	8.84644	5.64644	6.15024	6.28233	6.44823
170	6.24515	5.97252	7.7925	5.67368	9.40776	7.45035	5.94217	6.60092	6.1078	6.95559	6.89578	5.98249	7.86252	6.43982	8.50148	8.40403	7.28077	5.52241	6.93885	7.88554	5.89133	7.99882	6.90078	6.19137	5.81673	4.2756	5.78419	7.1743	5.09682	7.95219	7.54758	6.31119	6.27521	7.5872	5.24199	5.40022	4.32208	4.27002	6.71537	5.87634	7.09005	5.54288	5.16712	7.31723	8.83411	6.00444	5.96982	6.43438	6.44576
175	6.09959	6.07572	7.64309	5.77284	9.40038	7.43989	5.89914	6.51397	5.9661	6.77769	6.97244	5.93831	7.94513	6.65833	8.51218	8.7042	7.25687	5.53672	6.8282	7.86773	5.89009	8.01396	6.8099	5.7941	5.30496	4.1683	5.80021	7.18869	5.0705	7.91461	7.45804	6.36449	6.3486	7.79195	5.32569	5.25475	4.2458	4.28561	6.64581	5.8769	7.15081	5.66082	5.13395	7.63151	9.01533	6.06652	5.83084	6.45567	5.80116
180	6.14058	5.9506	7.63798	5.74414	9.62843	7.49696	5.77659	6.30343	5.69576	6.78164	6.9551	5.88935	7.70997	7.10899	8.65155	7.94101	6.85941	5.44979	6.87829	7.86741	5.87805	8.03806	6.62668	5.54083	5.35842	4.12124	5.91351	7.17795	4.99815	7.97897	7.46974	6.44224	6.26464	7.76334	5.53666	5.22675	4.15713	4.27291	6.57558	5.73908	7.13212	5.58138	5.07676	7.74725	9.17626	5.72741	5.84233	6.20538	5.61023
185	6.31422	5.85652	7.87643	6.13194	9.97262	7.3808	5.63643	6.25698	5.95111	6.77987	7.02972	5.86853	7.69451	6.89213	8.53433	7.58835	6.54405	5.33684	7.02652	8.09217	5.83448	8.2093	6.68867	5.51985	5.80692	4.05853	6.01865	7.22045	5.19732	8.179	7.53348	6.39633	6.35805	7.59853	5.71283	5.25645	4.13583	4.22767	6.4478	5.5692	6.94343	5.59149	4.99408	7.59085	9.27103	5.91123	6.0778	6.1225	5.74235
190	6.53089	6.47399	8.76408	6.54666	10.5578	7.52633	5.66517	6.6284	6.51228	6.75794	7.14837	5.81033	8.18696	6.65888	8.39895	7.19825	6.61475	5.77848	7.20269	8.31734	5.85768	7.88866	7.09808	5.4793	5.88149	4.27484	5.93058	7.22114	5.15846	8.4228	7.55635	6.57992	6.32891	7.6722	5.8607	5.29528	4.5494	4.15917	6.34005	5.46565	7.34258	5.55994	5.00472	7.18995	9.33281	6.77591	6.52889	6.22384	5.95888
195	6.77374	6.79952	9.04342	6.29688	10.173	7.47771	5.76689	7.03507	6.35334	6.78376	7.09263	5.74098	9.62707	6.85521	9.63464	6.97133	6.59551	6.8737	6.92188	8.28335	5.94153	8.08568	7.96912	5.36465	5.74345	4.39857	5.89747	7.12473	4.86286	8.40606	7.8464	6.61154	6.29058	8.02441	6.01748	5.29297	4.96711	4.0906	6.26342	5.45489	8.63053	5.53137	5.06348	7.79214	10.9231	7.89832	6.84367	6.20993	6.28505
200	6.6823	6.45582	8.46512	5.94569	9.41312	7.7377	6.138	7.0875	6.17435	6.77175	7.72604	5.48376	10.3906	7.47576	10.9674	6.79239	6.7684	7.90857	6.61411	8.12448	5.9304	8.66641	8.41188	5.42773	5.78836	4.6446	6.89486	7.05183	4.95035	8.74459	7.88811	6.36818	6.68429	8.48764	6.4987	5.28245	5.84161	4.09655	6.12899	5.50204	9.05561	5.43814	5.03376	7.93478	11.4956	7.17833	6.86083	6.34197	6.66239
205	6.60443	6.307	8.2246	6.12456	9.4509	8.13453	6.39417	6.65464	6.16721	6.72877	8.26117	5.72511	9.51637	8.8957	10.1182	7.04047	7.39369	7.72237	6.40574	8.37452	6.24528	9.65107	7.77698	6.49729	6.23751	5.2119	7.61784	7.06778	4.97281	9.38425	7.5567	7.01458	6.88578	8.4692	6.70256	5.51671	5.6014	4.16438	5.95539	6.8231	8.23312	5.12856	5.03173	6.67305	10.0226	6.2307	7.15401	6.92539	6.91361
210	6.77684	6.19752	8.14581	6.33684	9.40959	7.9582	6.08824	6.31512	5.70618	7.48943	7.78818	6.52224	8.85611	9.21215	8.99491	7.01187	7.23436	6.84385	6.14728	9.53678	6.76695	9.79163	6.94729	6.99812	6.93019	5.79239	7.05163	7.09553	5.16432	9.42244	7.17584	7.54694	6.46344	8.13422	6.43752	5.6714	4.34177	4.16324	5.93852	7.89209	7.75527	5.25503	5.13043	6.3917	9.27909	6.29898	7.58626	6.99854	6.91398
215	7.7979	5.94418	8.22906	6.34118	9.26955	8.0321	5.8309	6.42097	5.59571	8.02221	7.07435	6.7493	8.98872	8.23269	8.95462	8.09564	6.80149	6.31879	7.24041	9.44792	6.93577	8.96127	6.57202	6.78328	7.01202	5.61661	6.84029	7.13581	5.27315	9.34253	6.9031	7.23672	5.91557	7.62608	5.91606	5.53717	4.50275	4.20694	6.53543	6.96727	7.40834	5.36272	5.03232	6.50885	9.25159	6.25841	7.67837	6.82813	6.73709
220	8.48248	5.83773	8.52441	6.16074	9.24717	8.19783	5.733	6.71134	5.79708	7.55113	6.74665	6.40881	9.55771	7.0305	9.27476	8.71314	6.85204	6.52985	8.24122	8.79106	6.79172	8.05221	6.88775	6.82822	6.13379	4.97989	6.52049	6.91492	5.37475	8.8154	6.95879	6.96624	5.86733	6.99689	6.04105	5.37076	4.93624	4.55549	6.94136	5.95214	6.76039	5.30604	5.26668	6.77873	9.45326	6.35976	7.11734	6.39495	7.35164
225	7.54552	5.85991	8.68927	6.06714	9.17868	8.25086	5.83991	6.70583	6.20964	7.2231	7.02291	6.20052	9.04182	6.96228	9.0383	7.77572	6.89073	6.32775	7.37197	9.31634	6.48088	7.67789	7.43001	6.69804	5.71408	4.8092	5.64725	7.69065	5.57791	7.86121	7.14939	6.69457	6.07909	6.68888	5.87163	5.37672	4.74764	5.15034	6.87257	5.72457	6.45316	5.69163	6.35332	6.9567	9.49235	6.12843	6.28569	5.37677	8.03576
230	6.48801	5.95188	8.81212	6.00566	9.12914	8.2714	5.99129	6.48806	6.14889	7.02681	6.94807	6.10713	8.10234	7.02683	8.42559	7.30039	6.73429	5.58499	6.7327	8.92927	6.26136	7.67588	7.43959	6.90782	5.64954	4.86968	5.34092	8.28691	5.50056	7.57431	7.08097	6.36914	6.19046	6.95482	5.64008	5.39074	4.28513	5.34954	6.76185	5.70682	6.30398	5.76133	6.80141	7.08642	9.33318	6.2021	5.9313	5.06167	7.73458
235	6.29466	5.88684	8.83104	5.94	9.10404	8.11406	5.92666	6.38347	5.76988	6.92594	6.35521	5.76417	8.03969	6.94611	8.59759	6.82371	6.41766	5.48287	6.7437	8.52771	6.11712	7.28686	7.11023	6.95692	5.55083	4.69368	5.19775	7.94417	5.19457	7.61087	7.09547	6.29764	6.25362	7.30491	5.42357	5.34511	4.1513	4.96502	7.01172	5.6601	6.15436	5.63486	6.18008	7.29681	9.36847	6.82524	6.00904	4.8686	7.07144
240	6.16997	5.64135	8.59224	5.8227	9.1006	7.74895	6.03387	6.39867	5.87395	7.01498	6.23328	5.63601	8.04099	6.97603	8.327	6.2032	6.34253	5.95591	6.58619	8.24689	5.88526	7.24763	6.54223	6.42111	5.64651	4.34555	5.13612	7.70279	4.93406	7.46341	7.58047	6.26811	6.41159	7.2538	5.39032	5.37068	4.06933	4.63559	6.91379	5.36897	6.13392	5.40931	5.66916	7.29138	9.2806	6.34618	6.17369	4.61012	6.28512
245	6.22284	5.50387	8.4714	5.76091	9.11708	7.56186	6.2685	6.38475	5.92888	7.26022	6.27249	5.59185	8.04378	7.02892	7.77272	6.41448	6.37802	6.0711	6.46486	8.09599	5.65006	7.0664	6.58055	6.21167	5.86498	4.21228	5.05177	7.54958	5.12218	7.69437	7.67566	6.33787	6.31301	7.20148	5.32592	5.46771	4.06462	4.72374	6.26261	5.28391	6.18834	5.0668	5.73958	7.08901	9.38737	5.40362	6.07559	4.55214	5.96928
250	5.90216	5.49746	8.2445	5.84531	9.15032	7.50488	6.28454	6.45451	5.68046	7.42245	6.37315	5.49196	8.27606	7.4213	7.78632	6.83247	6.96193	5.65535	6.37501	8.22689	5.45748	6.4595	6.67687	6.35508	6.08427	3.98764	5.00975	8.02023	5.22146	8.14564	8.07455	6.47127	6.034	7.0977	5.35063	5.39832	4.04623	4.80051	5.95873	5.45787	6.24626	5.04765	5.77934	6.70561	9.40889	5.48228	5.63899	4.52265	5.87367
255	6.04186	5.51075	7.89576	5.75728	9.20299	7.26212	6.18002	6.55147	5.47324	7.52356	6.32074	5.46927	8.38885	7.08551	7.80363	7.17921	6.88301	5.67483	6.22333	8.14988	5.42404	7.38527	6.27036	6.32386	5.93694	3.97348	5.16855	7.88342	5.22868	7.84458	8.30159	6.43416	6.01827	7.50633	5.60142	5.25726	3.993	4.8801	5.89294	5.38419	6.28726	5.01917	5.67288	6.55858	9.56787	5.75254	5.58263	4.4916	5.69185
260	6.26139	5.49063	7.85014	5.59667	9.27437	6.82983	6.1046	6.3161	5.37898	7.81948	6.34089	5.3468	8.12263	6.77263	7.56571	7.25923	6.89343	5.93218	6.16296	8.25166	5.45166	7.97813	6.39046	6.19365	5.76137	4.03068	5.26094	6.90943	5.14214	7.47414	8.4657	6.47737	6.13257	7.57499	5.58285	5.23869	4.07887	4.87337	5.87762	5.01043	6.36351	5.05355	5.61772	6.47184	9.97811	5.78971	5.71762	4.53286	5.65603
265	6.11063	5.51533	7.80785	5.49484	9.3679	6.4502	6.6593	6.16286	5.10468	7.98804	6.42855	5.27181	7.82996	6.89494	7.71098	7.27516	7.01714	5.58398	6.20132	8.47016	5.3711	7.03076	6.46041	6.12865	5.74587	4.07198	5.38704	6.84924	5.01618	7.62929	8.94057	6.61237	6.32365	7.43352	5.51729	5.09149	4.14034	4.82902	6.08557	5.02595	6.45492	4.98533	5.44075	6.41647	10.314	5.55845	5.97615	4.39326	5.79394
270	5.88446	5.50339	7.65338	5.44626	9.44182	6.2953	8.04568	6.12373	4.92607	7.67003	6.15363	5.24709	7.57064	6.64548	8.15527	6.94564	6.94085	5.37277	6.16316	8.88704	5.37925	6.18455	6.47254	6.23243	5.55175	4.20648	5.27594	6.57146	5.0112	7.99364	10.7052	6.91586	6.35564	7.01452	5.45884	4.93397	4.06626	4.91751	6.06515	5.13931	6.71521	5.01835	5.22997	6.63442	10.1503	5.47356	5.92361	4.35165	5.89894
275	5.90854	5.68511	7.6224	5.4663	9.6483	6.19783	8.22114	6.12801	4.85281	7.58288	6.00314	5.51782	7.11248	6.44919	8.11646	6.87971	7.06179	5.50167	6.15011	8.81497	5.62783	6.36754	6.58579	6.17212	5.3385	4.2542	5.07704	6.28796	5.06876	7.96395	11.1399	6.68229	6.14215	6.69869	5.43124	4.93228	4.04209	4.95694	5.64819	5.20077	6.90389	5.11783	5.22161	6.78575	9.75335	5.49378	5.82031	4.53095	5.85217
280	6.12761	5.78179	7.66921	5.44375	9.65555	6.22055	7.28929	6.17282	4.85095	7.61707	5.84602	5.69385	7.05124	6.39453	8.45994	7.17034	7.27475	5.33719	6.1001	8.16719	5.82073	6.4039	6.60929	6.1349	5.22632	4.24196	5.06509	6.21872	5.23736	8.03416	10.275	6.22845	5.83401	6.74358	5.43352	4.95614	4.1851	4.89597	5.69136	5.27446	6.9867	4.95517	5.13813	6.94674	9.69377	5.44528	6.26509	4.8344	5.69897
285	5.9801	5.59064	7.99425	5.45669	9.5422	6.41019	7.03873	6.12223	5.36529	7.35786	6.09986	5.86517	7.19665	6.89033	8.9495	7.16785	7.32251	5.27769	6.26927	8.12549	5.82795	6.18918	6.85914	6.00478	5.39562	4.21408	5.02699	6.20511	5.24872	8.01061	8.85009	6.30147	5.7769	6.21354	5.3531	4.96237	4.26275	4.77294	5.93227	5.15797	7.13894	4.58748	5.10104	7.12645	9.36099	5.41125	6.59391	4.98815	5.65352
290	5.77955	5.60119	7.93343	5.43754	9.76798	6.70476	7.09528	6.18266	5.72325	7.22884	6.30496	6.00757	7.50413	7.12822	8.4397	7.27487	7.19141	5.22362	6.32851	8.07032	5.8677	6.10147	7.33649	5.70171	5.78716	4.25019	5.13701	6.14873	5.02605	7.99359	8.55165	6.45399	5.92482	6.43792	5.30154	4.99729	4.28384	4.88091	5.94913	5.07322	7.44613	4.44041	5.47031	7.08527	9.58425	5.51679	6.53469	5.03664	5.73208
295	6.06755	5.5966	7.3905	5.3739	9.72892	6.62246	6.80631	6.14443	5.70188	7.19894	6.17804	5.92277	7.77316	6.73498	7.76992	7.21032	6.93028	5.21926	6.08136	7.39832	5.94132	5.9595	7.62504	5.58658	6.04762	4.25227	5.08645	6.142	4.88832	7.76059	8.28493	6.3792	5.96141	6.54093	5.21486	5.0889	4.36296	4.79568	5.82431	5.15136	7.45975	4.55837	5.65803	6.97333	9.9307	5.53244	6.30715	4.99485	5.72344
300	5.98748	5.64629	7.32439	5.33558	9.53961	6.45291	6.5237	6.01329	5.52606	7.10841	6.41243	5.80818	7.72085	6.39015	8.03354	7.0712	6.46494	5.43986	6.06743	7.23095	5.84364	6.02094	7.65588	5.51353	6.19837	4.17966	5.20328	6.05995	4.85036	7.06085	8.01748	6.18719	5.81343	6.73166	5.06339	5.10056	4.53639	4.68095	5.80398	5.24726	7.33435	4.73275	5.43022	6.62378	11.1976	5.45593	6.22807	4.80666	5.61275
305	5.99452	5.74247	7.71077	5.27873	9.42866	6.42368	6.5163	6.03849	5.27956	7.09004	6.6154	5.66328	7.63334	6.44546	8.41042	6.77205	6.25604	5.75082	6.36709	7.1642	5.75616	6.32133	7.38592	5.45957	6.2265	4.1319	5.55444	5.85088	4.76031	7.13095	7.99831	6.18435	5.51884	6.91068	5.11337	4.95709	4.7995	4.84414	5.84013	5.4001	7.39166	4.93767	5.11723	6.17749	11.6132	5.7962	6.29813	4.61119	5.55252
310	6.06963	5.70788	8.15474	5.14852	9.41184	6.47393	6.52166	6.02319	5.1284	7.088	6.44528	5.71529	7.68753	6.5687	8.41357	6.78304	6.81959	5.97232	6.44752	7.043	5.73591	6.44097	7.28177	5.62558	6.31141	4.19103	5.35485	5.72786	4.68458	6.87336	8.04117	6.03208	5.38586	6.76287	5.27641	4.99324	4.79431	4.71723	5.49279	5.70079	7.39218	4.79506	4.88939	6.39479	11.351	5.79971	6.14629	4.34907	5.53847
315	6.04944	5.7502	8.02207	4.85426	9.34766	6.57078	6.47065	5.48058	5.09384	7.04525	6.23781	5.81818	7.68949	6.48333	8.272	7.43697	6.68357	5.92739	6.32551	7.27697	5.6197	6.18966	7.08934	5.88753	6.43985	4.17388	5.06655	5.71014	4.8225	6.64893	7.72039	5.97014	5.49169	6.97704	5.31454	5.01089	4.81579	4.55046	5.61451	5.91068	7.15096	4.68864	4.95391	7.19003	11.2182	5.4854	5.9902	4.26822	5.70496
320	6.44023	5.84413	7.86662	4.74003	9.34026	6.48485	6.51407	5.33269	4.99697	7.01785	6.02925	5.6815	7.55755	6.43271	8.46832	7.74047	6.70046	5.93136	6.37004	6.97769	5.53106	6.12587	6.61989	5.88843	6.4001	4.15022	5.08027	5.82857	5.15236	7.05067	7.52723	5.87199	5.5997	7.07222	5.23789	4.89055	5.04802	4.62288	5.83555	6.04357	6.86317	4.674	5.18952	8.27456	10.6732	5.63486	6.30254	4.26611	6.15765
325	6.38643	5.88365	7.89061	5.12456	9.33499	6.34129	6.82785	5.61509	4.9225	6.84931	5.80649	5.38611	7.60616	6.5068	8.74868	7.42899	6.86803	5.69652	6.26195	6.80881	5.54191	6.27929	6.70064	5.59899	6.38426	4.16725	5.1006	5.86754	5.07485	6.85482	7.47578	5.90434	5.64408	7.17038	5.26769	4.89737	4.80885	4.5616	5.73237	6.33511	6.64671	4.67697	5.22279	8.75066	10.1829	5.65261	6.59083	4.39312	6.20636
330	6.30909	5.97358	7.87063	5.65615	9.31634	6.13481	7.08425	5.73252	4.75249	6.65929	5.85269	5.25823	7.58078	6.49829	8.59286	7.37691	6.69838	5.25043	6.29919	7.14531	5.53519	6.27584	6.70193	5.64834	6.23529	4.07332	5.14875	5.98477	4.75369	6.73601	7.49652	6.09586	5.76393	7.39518	5.2737	4.93722	4.48105	4.44453	5.78648	6.44095	6.70561	4.80287	4.98747	7.94962	10.2694	5.96644	6.2652	4.55368	5.94344
335	6.56601	6.08192	7.76128	5.82895	9.43869	6.14334	6.98203	6.40432	4.72757	6.69868	6.0379	5.28808	7.20498	6.46138	8.15235	7.50168	6.19408	5.11173	6.47422	6.98146	5.50307	6.2013	7.05294	6.00234	6.2191	4.01601	5.23962	6.28757	4.83959	6.7636	7.78947	6.16246	5.76673	7.54596	5.17265	4.89654	4.58715	4.6269	6.01871	6.30314	6.66319	4.77383	4.93621	7.05493	10.288	6.64853	5.66125	4.53793	5.78794
340	6.45769	6.10088	7.70209	5.78944	9.59097	6.22765	6.65187	6.7998	5.04852	6.80724	6.39934	5.34231	6.98971	6.71952	8.10894	7.37955	6.20275	5.01411	6.51999	6.75478	5.53194	6.15694	7.19375	5.8991	6.28633	4.01059	5.33247	6.37442	4.89287	7.16121	7.79768	6.20964	5.75383	7.71204	5.07773	4.85598	4.62897	4.67071	6.1486	6.30063	6.41867	4.78174	4.84902	6.99393	10.3828	6.86501	5.83355	4.62946	5.58394
345	6.41642	6.12526	7.77407	5.67686	9.87011	5.97773	6.45706	6.87501	4.82565	6.88284	6.47449	5.38433	7.10457	6.82037	8.08037	7.45527	6.79503	5.01203	6.43741	7.07591	5.57477	7.28657	6.8495	5.64156	6.6676	3.98761	5.19124	6.14413	4.77564	7.4492	7.61235	6.21489	5.85805	7.5268	5.10816	4.9045	4.5202	4.76204	6.16901	6.1234	6.55977	4.77705	4.65831	6.83053	10.5279	6.26923	6.32726	4.84433	5.7345
350	6.67478	6.24084	7.71787	5.64594	9.83699	6.02317	6.40538	6.5086	4.97963	7.09748	6.42622	5.41006	7.16415	6.6905	7.84302	7.46133	6.87554	5.01423	6.18876	7.04741	5.51768	8.33585	6.88212	5.77841	7.05996	3.9884	4.98081	6.07619	4.61788	7.69485	7.80886	6.0496	6.07387	7.30657	5.24954	4.86626	4.49343	4.86087	6.24775	5.95159	6.70911	4.86404	4.68035	6.7762	10.729	5.95458	6.68446	4.76941	5.83396
355	6.788	6.21091	7.77436	5.67929	9.16575	6.0567	6.20239	6.08894	5.35254	7.09818	6.57782	5.59774	7.31193	6.75324	7.77637	7.40055	6.70889	4.96769	6.01102	6.58852	5.51663	8.65882	6.85302	5.6175	6.85842	3.99587	5.00508	6.05238	4.61795	7.76021	7.88151	5.97971	6.40682	7.24734	5.27311	4.86247	4.54769	4.82383	6.13157	5.80401	7.07888	5.39987	4.93206	7.1137	11.2087	5.8686	6.62134	4.68519	5.62569
360	6.40005	6.11624	7.81238	5.59818	9.1272	6.04455	6.15086	6.3232	5.48171	7.28121	6.60975	5.61272	7.32348	6.61806	7.80461	7.6698	6.68799	4.92509	5.997	6.96063	5.52429	8.88259	6.84092	5.48899	6.51158	4.07385	5.1931	5.98758	4.7245	7.26341	7.69444	6.04205	6.50013	7.15996	5.1812	4.96766	4.54622	4.81352	5.84235	5.65943	6.98795	5.77544	5.1698	7.08876	11.3161	5.22709	5.94981	4.79522	5.46101
365	6.19918	6.14386	7.85912	5.82013	9.43303	6.28163	6.22546	6.40449	5.40132	7.44207	6.72785	5.34809	7.24819	6.4168	8.06562	7.60549	6.60351	4.86843	6.40047	7.34604	5.45838	8.43997	7.032	5.32085	6.09616	4.31042	5.32338	5.97135	4.74203	7.09638	7.39291	6.09617	6.29272	7.43997	5.15542	4.99954	4.51265	4.74881	5.57719	5.77474	6.51861	6.22438	5.03573	7.17562	10.4858	5.20169	5.88107	4.80544	5.40807
370	6.42617	6.0782	7.87904	5.81118	9.12071	6.47913	6.22454	6.36414	5.11615	7.78273	6.87264	5.12947	7.47842	6.79732	8.12983	7.28512	6.31464	4.8689	6.71581	6.73909	5.3727	7.86575	7.35337	5.05116	5.80365	4.57859	5.18615	6.00347	4.80309	7.44563	7.25707	5.97084	6.2288	7.63477	5.27559	4.9606	4.45479	4.92274	5.71726	5.88138	6.42868	6.08966	4.87327	7.42536	10.2973	5.10159	6.43105	4.75097	5.51112
375	7.17979	5.97262	7.64423	5.66347	8.83242	6.84881	6.39187	6.99815	5.1129	7.88276	6.73322	5.0078	7.71306	7.03529	8.02652	7.16099	6.23629	4.85681	6.5673	6.6083	5.34791	7.75444	7.70206	5.24484	5.8237	4.47178	5.11947	6.01635	4.75161	7.71393	7.42449	6.17814	6.26237	7.37545	5.41838	4.99027	4.46044	4.86095	5.91271	5.79232	6.21076	5.61617	4.79824	7.53963	10.2245	5.05347	6.36536	4.75835	5.74189
380	7.92503	5.86424	7.49541	8.00608	9.08179	7.54345	6.42992	7.59669	4.9745	7.71978	6.66315	5.04546	8.01322	6.90071	7.9158	6.56552	6.43118	4.70341	6.54167	7.22989	5.38521	7.39234	7.63729	5.30047	6.06832	4.37299	5.21426	5.94836	4.64161	7.92805	7.67227	6.55869	6.16387	7.32302	5.65913	5.0176	4.44207	4.66187	5.86851	5.82042	6.15957	5.63105	4.78276	7.46091	9.97889	5.14263	6.50566	4.70326	5.88532
385	8.05545	6.26326	7.61233	7.92702	8.93604	8.02143	6.18049	7.38582	5.11376	7.74509	6.5668	5.12088	8.42142	6.57228	7.90042	6.03566	6.49813	4.57714	6.44562	6.94907	5.38509	7.08532	7.39247	5.25081	6.43983	4.32462	5.20528	6.11511	4.78186	8.07728	7.58924	6.3032	6.07588	7.58715	5.89795	4.97745	4.46643	4.67886	5.78377	5.81424	6.22434	5.87121	4.68854	7.28379	9.82175	5.10687	6.44247	4.61358	5.75619
390	7.89525	6.90567	8.17241	6.63694	8.62282	7.64049	5.97217	7.68938	5.99136	7.52562	6.35205	5.27614	8.31492	6.21027	8.04004	6.38697	6.27312	4.60433	6.16103	6.75693	5.47465	7.11664	7.57417	5.28578	6.37303	4.09343	5.35731	6.2668	4.86486	8.04727	7.82492	6.34607	6.11972	7.23469	5.60522	4.90826	4.5477	4.65668	5.85709	5.50216	6.32977	5.86714	4.71577	7.44488	9.41113	5.39235	6.30219	4.41317	5.48848
395	7.61444	7.55492	9.14322	6.32896	8.76019	7.14379	5.95182	8.11269	6.66813	7.31144	6.22726	5.39398	8.18408	6.30626	8.07276	6.70485	6.20268	4.80439	6.08806	7.03693	5.52056	7.20826	7.71194	5.37435	5.97208	4.00035	5.50702	6.18188	4.73012	8.14706	7.94944	6.60847	6.05604	6.718	5.52614	5.08032	4.57899	4.55489	5.92991	5.31201	6.38618	5.60885	4.84511	7.53012	9.68487	5.79295	6.3994	4.24894	5.62975
400	7.16243	7.84555	10.5538	6.27702	8.73535	7.81769	5.92447	7.32681	7.21247	7.09834	6.53116	5.35979	8.38628	6.3539	8.15062	6.95662	6.44594	4.96247	5.94218	7.56506	5.47557	6.91024	7.42522	5.38844	5.97656	3.9319	5.57575	5.99409	4.88111	8.39131	7.64237	6.62798	6.5335	6.84214	6.00735	5.11612	4.79751	4.61381	5.83164	5.23739	6.54238	5.88843	4.73882	7.72517	10.0258	6.55876	6.51382	4.21412	5.76999
405	6.64904	7.66783	10.6616	5.94227	8.62111	8.49931	5.81914	6.92646	7.51809	7.15485	7.62754	5.28497	8.66525	6.46881	8.61368	7.20542	8.04163	5.05776	5.89841	7.74291	5.47152	6.71491	7.76846	5.4772	6.24329	4.24472	5.52138	5.64605	4.85864	8.62629	7.703	6.57561	6.9674	6.91202	5.49755	5.12597	4.94278	4.73404	5.8569	5.31965	6.51353	6.15853	4.89627	7.54522	10.3055	7.86097	6.60785	4.28765	6.04037
410	6.40354	7.78061	9.68933	5.67399	8.40619	8.17424	5.89563	7.4545	7.24526	7.30198	8.46806	5.52391	8.0673	6.598	8.85173	7.27994	7.62584	5.20999	6.07034	7.72022	5.42671	6.55471	8.15472	5.36742	6.01247	5.202	5.38363	5.71753	4.67912	8.38831	7.5542	6.42148	7.14052	6.82118	5.79412	5.18056	4.89753	4.66803	5.92839	5.4894	6.3268	6.07369	4.96358	7.45494	10.5465	7.82051	6.92082	4.33144	6.57341
415	6.78298	7.45296	9.26152	5.62828	8.29106	8.33785	5.95167	7.48899	7.25484	7.37884	8.21454	5.59687	7.0872	6.9716	8.75799	7.29157	6.69199	6.02572	5.97834	8.3338	5.32407	6.41078	8.53549	5.63764	6.23832	5.67855	5.8295	5.91496	4.73427	9.07794	7.49251	6.1778	8.5983	7.09486	6.951	5.14294	4.99687	4.5615	5.98859	5.70144	6.56606	5.87442	4.84303	7.8837	10.1533	6.98722	7.03049	4.39337	6.56906
420	7.1926	6.83346	8.99739	5.60536	8.38615	8.6127	6.00328	7.29005	7.3032	7.94299	7.88069	6.11994	7.028	8.19433	8.74072	7.35701	6.74175	6.17059	6.53995	9.44311	5.30347	7.05911	8.51078	6.08181	6.51217	6.54655	6.49832	5.84383	4.61804	10.3273	7.78261	5.94918	8.82569	7.49994	7.16201	5.2038	5.00077	4.5556	5.96904	6.72181	7.05576	6.01001	4.89604	7.50439	10.5088	6.62117	6.96952	4.58815	6.08441
425	7.64535	6.54037	9.38903	5.37267	8.45846	8.79962	5.98165	7.22041	6.75241	8.82332	7.73105	7.57156	6.99462	9.17339	8.34695	7.8799	6.58497	6.62373	7.40088	9.79995	5.5188	8.06073	7.74629	6.10431	6.52257	7.54322	7.20807	5.72783	4.70844	9.98755	8.22876	6.01172	8.41286	8.40273	6.7809	5.24768	5.95482	4.57026	6.81816	7.93613	8.03755	6.37256	4.82644	6.87078	12.4864	6.21628	6.99986	5.43609	6.03959
430	8.12878	6.33997	9.31939	5.411	8.39882	8.94969	6.09776	7.10996	6.34389	8.99479	7.29457	7.5336	7.02075	9.96445	8.29426	7.57503	6.26698	7.79318	7.78272	9.56544	5.69935	9.09675	8.00358	6.11019	6.56783	6.8688	7.70671	5.64669	4.94435	8.79347	8.65161	6.00888	9.33211	9.22399	6.73193	5.31734	6.88437	4.59442	8.36511	8.56126	8.55192	6.22469	4.97634	7.31576	13.3482	5.99126	6.63857	6.12548	6.79644
435	8.64863	6.15035	9.12927	5.8289	8.44103	8.98411	6.41004	6.57314	6.34041	8.31326	7.18444	7.0996	7.00783	10.1209	9.26876	7.4473	6.40377	7.76408	7.93717	9.32634	6.05804	10.45	8.67333	6.326	6.81941	5.82	7.76991	5.75184	5.54298	8.64448	8.42057	6.32366	9.13388	9.41413	6.70834	5.49495	7.15817	4.9531	8.85178	8.28819	8.77984	6.43667	4.90196	7.27781	13.0723	5.79334	7.2519	6.65248	7.00007
440	8.48439	6.00085	8.84075	6.09216	8.56868	9.09789	6.25314	5.61775	6.34935	7.90128	7.07446	7.33746	6.97087	9.33854	9.90157	8.97083	6.45306	7.36712	7.55377	9.20838	6.91562	10.9747	8.65049	6.65489	7.72362	6.01591	7.42921	5.84997	6.25029	9.40315	7.92484	7.00648	8.62768	9.59163	6.69534	5.41819	6.33479	6.1367	8.39058	8.00172	9.10311	6.72035	4.80401	6.52936	12.2215	5.6956	7.68454	7.03831	6.39747
445	7.69357	5.92523	8.43166	6.02302	8.47625	9.03392	5.86767	5.18542	6.40032	7.93343	6.8223	7.19757	7.1215	8.81776	9.70523	9.15965	6.75738	7.21347	6.89435	10.1146	6.787	10.5269	8.45141	6.68491	7.74475	6.2854	7.40611	5.86684	5.9741	9.89945	7.73765	7.41349	8.13534	9.85511	6.72479	5.19598	5.16913	7.57179	8.51454	7.90309	8.15521	6.71817	4.98211	6.32065	10.8566	5.61116	7.70136	6.96571	6.33455
450	7.59366	5.96337	8.28476	5.88545	8.77727	9.63899	5.69734	4.96499	6.35569	7.92489	6.59249	7.01519	7.07704	8.75007	10.043	7.42388	7.12277	7.25739	6.72795	10.1235	6.35309	10.4397	7.87661	6.49828	7.03013	5.60463	7.55051	5.8234	5.62835	9.88956	7.94819	7.67665	7.69053	10.0549	6.64942	5.3459	5.45336	7.26422	8.91264	7.36359	6.94613	6.89636	5.08084	6.29102	10.4228	5.67343	7.27913	6.57233	6.29273
455	7.53717	5.99741	8.35054	5.88764	9.0447	9.86008	6.45481	4.87874	6.18532	7.76614	6.35324	6.99033	7.02575	8.62218	10.6581	6.4272	7.24769	7.55591	6.79669	9.46933	6.25539	10.1136	6.50991	6.47879	7.16548	5.09469	7.11156	5.78575	6.00708	9.9167	8.04427	8.0359	7.79693	9.96337	6.57294	5.53866	5.58016	5.84728	8.72138	6.84889	7.23347	6.87439	5.18797	6.23939	10.2176	5.77539	6.59268	6.13356	7.13809
460	7.40487	5.87483	8.11914	5.80975	8.83124	9.07728	6.47512	5.55155	6.1003	7.33076	6.50004	7.23746	7.02246	8.50576	10.3026	6.53888	7.25698	7.27496	6.56962	9.72246	6.18367	9.68144	5.34043	6.8297	7.0126	4.78458	6.59522	6.1409	6.24463	9.83948	8.06903	7.5242	7.45208	10.1366	6.55392	5.67298	5.18248	5.32325	8.12412	6.68925	7.74221	6.61872	5.0646	6.38689	10.3258	5.74286	7.52113	5.98936	7.87055
465	7.37836	5.88013	7.81147	5.62102	8.74895	8.41325	5.84604	5.45281	6.03329	7.42097	6.29786	7.26916	7.00447	8.43989	9.5402	6.76574	7.29764	6.79982	6.42588	9.52482	6.24559	9.98877	5.52801	6.81351	6.76355	4.66545	6.42472	6.51044	6.70199	9.26326	7.95061	6.7296	7.07767	10.2792	6.51434	5.7617	4.71768	5.15491	7.84927	6.53906	7.67648	6.63239	5.35688	6.46015	10.6686	5.73964	8.08872	5.96236	7.11572
470	7.62463	6.01746	7.90465	5.49033	8.40572	8.34314	6.57649	5.8625	5.96196	7.62106	6.05055	7.18006	6.884	8.48906	9.40513	6.79646	6.9738	6.66296	6.30423	9.19526	6.09955	9.9226	5.92027	6.50324	6.72848	4.69594	6.45045	7.12911	6.79218	8.80355	7.81863	7.20441	7.22042	9.94036	6.41878	5.78197	4.40916	4.83815	8.07329	6.50597	7.37857	6.52843	6.4646	6.75351	10.6273	5.65164	8.24676	5.98246	6.42535
475	7.60696	6.12208	8.26039	5.54894	8.55865	8.49553	7.96393	6.30479	5.9926	7.34617	6.047	6.9061	6.61806	8.57519	9.83867	6.56427	6.67566	6.36061	6.19461	9.27695	6.22539	9.53106	6.1288	6.1231	6.67818	4.46602	6.60092	7.94751	6.12136	8.49728	7.91457	7.6071	7.26733	9.52045	6.18409	6.18069	4.26702	4.64473	7.90046	6.4393	7.56863	6.03487	6.73316	7.00882	10.3347	5.61157	8.31094	6.06662	6.59706
480	7.41515	6.23106	8.24901	5.70563	9.07974	8.54387	7.94736	6.76693	5.94743	6.96922	6.03482	6.42447	6.58051	8.59569	9.8479	6.76368	6.8154	6.05291	6.14608	9.1371	6.09494	9.18364	6.12581	6.1207	6.75086	4.17587	6.63093	8.33777	5.61101	8.17536	8.05361	7.53464	7.36474	9.34302	6.23764	6.41912	4.20722	4.58118	7.41341	6.39612	7.5884	5.94396	6.57684	6.72084	10.2772	5.6397	8.01018	6.00081	6.71554
485	7.61894	6.22341	8.07441	5.81	9.48636	8.54835	6.78283	6.88918	5.80407	6.95669	6.16275	6.59169	6.57642	8.47329	9.61612	6.73458	6.79155	6.0015	6.19128	8.95161	5.85457	9.39411	5.92429	6.5908	6.63186	4.50131	6.60726	8.24591	5.67733	8.07278	8.5475	7.44604	7.53276	9.32533	6.08024	5.99272	4.3468	4.62144	7.17865	6.36959	7.29429	6.16445	6.16698	6.69787	10.4138	5.66494	7.92948	5.61574	6.52387
490	7.80435	6.1772	8.01308	5.78174	9.28271	8.75279	6.85817	7.19337	5.67609	7.20271	6.26812	6.58814	6.58795	8.45674	9.34656	6.97299	7.08692	6.04371	6.29865	8.69669	5.8165	9.69306	5.87072	6.28341	6.24023	5.14614	6.63387	7.67737	5.79163	8.09348	10.4951	7.31256	7.5347	9.21195	5.90257	5.73759	4.37417	4.70945	6.99677	6.33144	7.25547	6.70128	5.86295	6.71164	10.5804	5.73076	7.84048	5.08796	6.33571
495	7.72903	6.14186	8.56047	5.81485	8.67784	8.87812	7.4946	7.08589	5.50467	7.21057	6.52262	6.17977	6.65817	8.45615	8.86175	7.15324	7.31283	5.98372	6.23622	8.72064	5.73366	9.1108	5.79063	5.84712	5.56483	5.3711	6.62629	7.44878	5.54823	8.1748	10.1377	7.22819	7.35626	9.58995	6.02632	5.61594	4.32807	4.73343	6.81948	6.24113	7.21649	6.87748	6.06668	6.84873	10.8202	5.77459	7.67542	5.02972	6.24426
500	7.38618	6.09467	9.08666	5.70387	8.98146	8.64628	7.25447	6.94282	5.41953	7.11392	6.78389	5.96706	6.74089	7.92516	8.71128	7.21403	6.9355	5.85257	6.01909	8.94988	5.70223	8.72538	5.67224	5.9531	5.42779	5.1038	6.4749	7.75952	5.58011	8.25611	8.31594	7.16696	7.33547	9.97875	5.6761	5.40057	4.27831	4.58283	6.63806	6.13881	6.97661	7.00993	5.87118	6.78212	10.8275	5.74941	7.52862	5.16891	6.0282
505	7.34143	6.08026	9.01864	5.49427	8.86164	8.29723	6.59138	6.99044	5.36631	7.0513	6.82511	5.92446	6.72487	7.49736	8.88372	7.59387	6.7817	5.82836	6.01777	8.95367	5.77982	8.80865	5.75122	5.89463	5.50384	4.75284	6.42738	7.62492	5.55077	8.12024	7.9685	6.9083	7.34183	9.92434	5.55232	5.3767	4.14311	4.45926	6.42855	5.96692	6.85408	7.11696	5.67463	6.33901	10.8279	5.6893	7.393	5.10132	6.06473
510	7.51166	6.05932	8.73621	5.6313	8.32129	8.06469	6.59651	7.06933	5.2896	7.06709	6.57476	5.82291	6.71471	7.41081	8.74001	7.52644	6.96564	5.66653	6.02625	8.5876	5.80611	9.12564	5.84122	6.05835	5.32612	4.56423	6.31866	7.1581	5.65297	7.95333	7.20164	6.7567	7.25756	9.93763	5.6887	5.41652	4.11472	4.43903	6.19136	5.83408	6.52309	6.80699	5.68755	6.41159	10.7697	5.69023	7.23318	5.0264	5.95418
515	7.23748	6.10072	8.32302	5.76054	7.70472	7.84347	6.70542	7.16115	5.30882	7.38502	6.35576	5.62584	6.78231	7.51171	8.43555	7.52256	6.9162	5.43614	5.83523	8.35407	5.84038	9.5213	5.97513	6.47622	5.55844	4.38012	6.38526	6.79077	5.57323	7.7453	7.10438	6.95203	7.06876	10.0795	5.78886	5.34553	4.3076	4.50247	6.13727	5.8001	6.36476	7.10437	5.62288	6.51843	10.6112	5.66156	7.2921	5.08039	5.74577
520	6.87252	6.14903	8.20216	5.61438	7.59406	7.77392	6.76464	7.08715	5.28991	7.29061	6.46828	5.53431	6.64842	7.7824	8.51975	7.66365	6.62225	5.35064	5.63059	7.87785	5.987	9.37024	5.96995	6.41589	5.77439	4.36077	6.6894	7.25206	5.07401	7.77645	7.04182	6.99897	6.81497	10.0198	5.97369	5.23544	4.28384	4.46741	6.07013	5.91414	6.20989	7.48272	5.61043	6.4526	10.6687	5.81373	7.31019	5.10309	5.71041
525	6.48221	6.22838	8.02992	5.56953	7.96489	7.91952	6.77796	6.97016	5.43115	7.10722	6.42519	5.63834	6.45292	8.42151	8.50781	7.60209	6.58265	5.32608	5.61524	7.74184	6.01198	9.18477	5.78821	6.34529	5.77286	4.46545	6.48923	7.98168	5.00795	7.86017	6.67691	7.04534	6.61778	9.63764	5.89088	5.26021	4.13601	4.43459	5.83332	6.12147	5.87524	7.1258	5.63492	6.45036	10.5737	5.9017	7.04896	5.09449	5.83743
530	6.21553	6.36437	7.97383	5.7132	8.32899	8.20019	6.86902	6.87065	5.53179	7.11339	6.35398	5.49402	6.52593	8.53643	8.35754	7.45827	6.78552	5.24776	5.85298	8.09347	5.99652	8.87934	5.67154	6.86563	5.77478	4.8558	6.31791	8.2844	5.17376	7.76015	6.5365	6.97757	6.60847	9.40429	5.7693	5.13568	4.14534	4.63023	5.61943	6.19849	5.93974	6.83362	5.58692	6.30852	10.4704	5.79807	6.93917	4.91072	5.89562
535	6.32655	6.37599	8.10801	5.75047	8.4336	8.2289	7.07935	7.02588	5.38007	7.16507	6.50491	5.25507	6.77148	8.05933	8.1956	7.50985	7.0479	5.1904	6.0796	8.19053	5.98695	8.63123	5.68588	7.01924	5.83148	4.75636	6.20237	8.01601	5.25543	7.86169	6.85849	6.97138	6.59796	9.34318	5.85075	5.0158	4.0901	4.71426	5.34601	6.22643	5.89629	6.80466	5.4791	6.10928	10.5646	5.77375	7.00859	4.70868	5.89534
540	6.16613	6.2378	7.99445	5.79219	8.20399	8.0052	7.25305	7.24268	5.29029	7.10008	6.78149	5.29909	6.90566	7.83654	8.11444	7.64785	6.95314	5.127	6.10343	8.31903	5.92736	8.91284	5.66853	6.57981	5.70011	4.39264	6.0162	7.49966	5.17295	7.88731	6.98587	7.06025	6.55044	9.05952	5.85457	5.03676	4.06932	4.79683	5.07201	6.12675	5.78621	6.31133	5.41915	6.14885	10.4724	5.86137	6.90105	4.57676	5.8624
545	6.04287	6.1349	7.7574	5.81349	8.00184	7.9528	7.31052	7.2767	5.28718	7.05024	6.86371	5.36813	6.93357	7.56135	8.15957	7.58009	6.63522	5.1287	6.1329	8.02192	5.86504	8.54859	5.87505	6.33385	5.4594	4.32949	6.05339	7.6983	5.1489	7.73109	6.80107	6.9054	6.79901	8.89783	5.88323	5.13648	4.0186	4.76204	4.89264	5.91029	6.04622	5.53245	5.39335	6.09404	10.2186	6.04124	6.77941	4.7769	5.78254
550	6.06551	6.19867	7.65688	5.83628	7.95842	7.72473	7.2086	7.27013	5.39034	7.00147	7.13819	5.36752	6.93786	7.37222	8.37665	7.48329	6.54181	5.21186	5.98688	7.27979	5.93329	8.08585	5.88187	6.1581	5.37588	4.27997	6.05918	8.00859	5.46231	7.77892	6.7456	6.78498	6.90066	8.8633	5.85535	5.3558	4.0362	4.72011	4.70733	5.76013	6.4878	5.25185	5.24753	5.97252	9.88799	6.06451	6.83093	4.76403	5.82339
555	6.11839	6.2054	7.76864	5.88518	7.91939	7.40663	7.06279	7.15545	5.49245	7.06937	7.18147	5.55376	7.18874	7.44544	8.55686	7.11307	6.59389	5.36668	5.81882	7.12928	6.14025	7.97729	5.71195	5.86381	5.17529	4.52071	6.10368	7.7182	5.51046	7.88442	6.82109	6.85775	6.76357	8.64216	5.97757	5.35418	4.11556	4.72185	4.39833	5.89662	6.37898	5.05237	5.22723	5.86856	9.73011	5.98931	6.71587	4.4829	5.71604
560	6.24695	6.19365	7.93936	5.81453	7.99007	7.40371	7.0103	7.19591	5.46112	7.29877	7.1211	5.55032	7.56586	7.30335	8.50943	7.16184	6.68354	5.39524	5.81992	7.25719	6.14468	7.83037	5.71018	5.73302	5.08702	4.66857	6.04178	7.27473	5.46537	7.84299	6.90581	6.87405	6.6805	8.66519	5.96686	5.18808	4.15814	4.7737	4.03394	6.06287	6.02792	5.1517	5.36927	5.94666	9.6864	5.89864	6.6427	4.57774	5.86686
565	6.30703	6.12582	7.85611	5.74771	7.98173	7.46885	6.98365	7.15794	5.38462	7.17538	7.14988	5.57174	8.29196	7.38985	8.49492	7.13637	6.7496	5.2728	5.73292	7.21779	5.94504	8.07335	5.70587	5.58773	5.1774	4.63117	6.01375	7.03193	5.52642	7.97051	6.92462	6.78907	6.57481	8.59448	5.78717	5.15669	3.99702	5.03246	3.81003	6.03606	6.03276	6.08378	5.37282	6.06056	9.71021	5.93376	6.55115	4.68669	5.78167
570	6.57874	5.92967	7.72257	5.74646	7.89947	7.65631	6.85376	6.87839	5.26261	7.13056	7.06169	5.61202	8.07834	7.81799	8.21765	7.03052	6.64265	4.9233	5.76472	7.26468	5.85093	8.08042	5.83484	5.87458	5.48588	4.50909	6.1324	6.87307	5.45704	8.25283	6.85232	6.63006	6.18559	8.33347	5.72116	5.36858	3.90016	5.10159	3.43202	5.99936	6.03719	7.16994	5.28307	6.02087	9.80703	5.9803	6.44579	4.61902	5.45752
575	6.84918	5.9529	7.73358	5.72067	7.86484	7.77198	6.63686	6.70727	5.23644	7.10496	6.87923	5.45172	7.24807	7.6527	7.70997	6.94346	6.39167	4.72556	5.8578	7.0258	5.99972	8.26714	6.22006	6.27831	5.57608	4.29075	6.24306	6.78384	5.60099	8.4483	6.76789	6.6429	6.25329	8.32175	5.64125	5.66816	3.82782	4.92478	3.18366	5.94982	6.00296	8.03639	5.22093	6.10735	9.9574	6.16566	6.38268	4.57999	5.33038
580	6.59142	6.04433	7.47413	5.73516	7.79315	7.82786	6.49657	6.55	5.31425	7.00547	6.81517	5.29336	6.81965	7.40796	7.56266	6.92764	6.30796	4.79471	5.51379	6.81665	5.83828	8.22608	6.50954	6.25618	5.61219	4.1494	6.19529	6.7931	5.70974	8.25281	6.84891	6.58992	6.73746	8.31333	5.61442	5.49114	3.78492	4.84917	3.2626	5.9797	5.95653	8.11028	5.12229	6.31024	10.2131	6.20013	6.42975	4.49046	5.14245
585	6.22545	6.03496	7.33524	5.79663	7.85697	7.97389	6.35697	6.4338	5.40395	6.93887	6.96298	5.23556	6.81871	7.6976	7.61621	6.878	6.34625	4.98549	5.53784	6.94715	5.70011	7.84752	6.48439	5.87245	5.59472	4.27877	5.99964	6.77434	5.55554	7.90449	6.74517	6.48891	6.71837	8.14449	5.67184	5.18932	3.78676	4.9123	3.22467	5.94527	6.03373	7.63576	5.07711	6.43766	10.3877	5.97666	6.42619	4.47015	5.21668
590	6.06756	5.98294	7.28379	5.74779	7.8197	8.0398	6.23422	6.32556	5.52596	6.97881	6.96999	5.44585	6.97886	7.65319	7.36609	6.98554	6.43615	5.10447	5.60655	6.77227	5.93118	7.99083	6.1249	5.65007	5.64492	4.49709	5.95609	6.77676	5.36826	7.70115	6.51956	6.45156	6.66818	8.06551	5.75225	5.22424	3.70845	4.87525	3.26	5.90483	6.37476	7.7821	5.00583	6.60692	10.59	5.91946	6.37384	4.69919	5.34193
595	6.02278	6.01935	7.51519	5.57225	7.77289	7.9585	6.42751	6.24612	5.83284	6.98816	6.96886	5.56867	7.1776	7.70047	7.08465	7.44307	6.4673	4.88314	5.47354	6.5002	5.96716	8.15223	6.09891	5.69021	5.86276	4.50419	5.9362	6.69237	5.30242	7.55223	6.47048	6.51709	7.1093	8.02637	5.8507	5.29982	3.69687	4.8809	3.52194	5.86232	6.50915	7.75333	4.98259	6.68627	10.7472	6.02312	6.37438	5.00664	5.33328
600	5.99387	5.95929	7.70396	5.19813	7.84107	7.73967	7.19513	6.18742	5.953	7.1205	6.93313	5.52551	7.35604	7.83324	7.07133	7.35629	6.70709	4.84022	5.60641	6.57979	5.83033	8.26073	6.46317	5.87545	5.97007	4.58532	5.94261	6.55826	5.24354	7.62798	6.71208	6.52225	7.36788	8.15151	6.01045	5.2877	3.73043	4.9297	3.87971	5.78754	6.59361	6.91307	4.98949	6.64353	10.8414	6.16711	6.38363	5.11299	5.67918
605	5.99422	5.87026	7.37097	4.94811	7.81961	7.88948	7.72833	5.91737	5.7115	7.19564	6.87415	5.50953	7.06811	7.84145	7.0151	7.29361	6.98411	5.13008	5.61279	7.30418	5.79009	8.261	6.53107	6.14646	5.89263	4.85611	5.98616	6.49268	5.18557	7.81316	6.84228	6.43415	6.91224	8.17259	5.91205	5.1454	3.77334	4.9398	4.70302	5.81765	6.84472	6.38625	4.85584	6.76616	10.5821	6.12829	6.33403	5.1186	5.84803
610	5.90183	5.97317	7.33576	4.95165	7.71418	8.1176	7.40237	5.76861	5.62186	7.18683	6.77304	5.3648	6.7333	7.89174	7.06362	7.62152	6.72915	5.1082	5.64769	7.71961	5.80941	8.19375	6.43914	5.92202	5.57562	4.86585	5.95682	6.50386	5.19166	7.88138	6.65128	6.41167	6.53212	8.17151	5.87199	5.2147	3.72698	4.87906	5.34424	5.78345	6.74487	6.86578	4.71803	6.8031	10.3438	6.2694	6.34903	4.9612	5.55593
615	5.79428	6.11898	7.53065	4.80705	7.64171	8.07961	7.03185	5.73734	5.80641	7.3872	6.6723	5.21428	6.69078	7.81671	7.00553	7.34877	6.60656	4.89121	5.86923	7.40179	5.64961	8.43059	6.34998	5.5459	5.38068	4.86817	5.82616	6.57261	5.01527	7.76113	6.62414	6.31848	6.49922	8.33617	5.89083	5.23337	3.73266	4.84713	5.49632	5.79129	6.66015	7.30873	4.70444	6.85912	10.5768	6.40433	6.75918	4.60345	5.46112
620	5.82278	6.16821	7.44082	4.74863	7.67098	8.06848	6.92738	5.73947	5.83114	7.48674	6.60405	5.32985	6.68964	7.95154	7.02257	7.12621	6.50848	4.83554	5.90382	7.0926	5.58414	8.54674	6.22668	5.66682	5.23867	4.89431	5.74576	6.65405	5.15258	7.80112	6.7899	6.62678	6.44325	8.50796	5.7854	5.25632	3.67179	4.90744	5.45907	5.77861	6.88559	7.20186	4.69221	6.88208	10.6403	6.36998	6.8691	4.46509	5.51387
625	6.01109	6.18974	7.04861	4.76715	7.74983	8.10264	6.94856	5.77976	5.62801	7.45799	6.49501	5.27447	6.6587	8.03502	7.17256	6.75738	6.29889	4.90978	5.91894	6.69926	5.5252	8.6867	6.03454	5.68339	5.1252	4.74065	5.71453	6.83419	5.42533	7.5944	6.88754	6.87322	6.46265	8.56027	5.62886	5.27646	3.64658	4.9118	5.38073	5.70838	6.84821	7.25096	4.61186	6.84415	10.5374	6.46818	6.471	4.37881	5.5842
630	6.05962	6.15959	6.70213	4.73515	7.71601	7.89512	7.3875	5.66922	5.49001	7.48641	6.44004	5.04146	6.5918	7.8072	7.38177	6.92396	6.52804	4.89932	5.8921	6.53187	5.4785	8.55394	6.1331	5.56557	4.84614	4.74123	5.89849	7.00865	5.29474	7.56464	7.03943	6.78211	6.53702	8.0769	5.43992	5.21202	3.65514	5.03166	5.30927	5.72364	6.67437	7.36955	4.53834	6.73952	10.3079	6.31047	6.34456	4.49466	5.71694
635	6.11303	6.0863	7.01119	4.72391	7.56454	7.70315	7.49564	5.57714	5.46606	7.34109	6.43926	4.88128	6.54122	7.52393	7.24895	7.5395	6.7016	4.9532	5.8352	6.22185	5.47254	8.2319	6.15392	5.47778	4.89972	4.78186	5.99932	7.06967	5.32206	7.61543	7.25545	6.72705	6.45984	7.76447	5.64082	5.24268	3.70502	5.15621	5.28473	5.70105	6.87079	7.26444	4.57234	6.72843	10.1329	6.10739	6.39888	4.69436	5.76189
640	6.38306	5.96083	7.43177	4.76311	7.65869	7.79372	7.48198	5.36752	5.56057	7.23562	6.44903	5.08809	6.50886	7.23962	7.06967	7.33788	6.39092	5.26214	6.00292	6.13246	5.4107	8.29795	5.99344	5.4584	5.24982	4.6845	5.90948	6.98189	5.39137	7.56143	7.30698	6.76375	6.35827	7.78336	5.86464	5.10874	4.02974	5.11091	5.21446	5.70757	6.60256	7.57145	4.55903	6.8923	10.0215	6.11663	6.13956	4.76237	5.90904
645	6.78278	5.91045	7.53971	4.82652	7.77196	8.11035	7.42315	4.85594	5.46376	6.97056	6.49048	5.18049	6.52319	7.42146	7.05317	7.36083	6.20541	5.37611	6.13349	6.17997	5.69989	8.32281	6.09686	5.35186	5.29988	4.58152	5.92107	6.82232	5.00333	7.74932	7.06023	6.57937	6.25971	7.75441	6.05677	5.13133	4.07628	5.08155	5.12432	5.75907	6.00401	7.76666	4.58497	6.75678	9.9534	6.27029	5.92608	4.82095	5.91478
650	6.81968	5.91123	7.46693	4.84537	7.57933	8.45909	7.03809	4.4818	5.4422	7.02804	6.5232	4.86256	6.6852	7.45276	6.97956	7.09861	6.02002	5.18876	6.10731	6.09735	5.98965	8.45857	6.17715	5.30655	5.29077	4.49115	5.93281	6.81842	4.83265	7.67359	6.83624	6.44245	6.22263	7.96654	6.07743	5.19424	3.89373	5.04762	5.13795	5.74148	5.9716	7.94216	4.62195	6.52392	10.0011	6.36648	5.86016	4.77234	5.71876
655	6.64046	5.91831	7.13734	4.80269	7.33405	8.77017	6.84351	4.42274	5.4924	7.17285	6.40872	4.81534	6.67364	7.13059	7.25319	6.81766	6.08516	5.35302	6.00578	6.39101	5.98689	8.83875	6.36297	5.39825	5.35228	4.32667	5.96836	6.90367	5.02493	7.50775	6.78221	6.40828	6.22195	7.93591	5.98748	5.10327	3.88571	4.87585	5.13841	5.71283	6.15566	8.18776	4.52842	6.45044	10.044	6.45757	5.76044	4.63442	5.60428
660	6.48058	6.15874	6.93358	4.77245	7.34931	9.02092	6.85941	4.38975	5.72343	6.91267	6.47076	4.97401	6.53433	7.392	7.44659	6.90348	6.25208	5.42478	5.84	6.94095	5.76307	8.73214	6.45283	5.60672	5.28708	4.46079	5.99179	6.94365	5.05198	7.48507	6.84494	6.41656	6.24555	7.79613	5.89838	5.03675	3.8445	4.79987	5.11882	5.69171	6.27029	7.84384	4.50854	6.47275	10.8391	6.83717	5.54345	4.58347	5.55685
665	6.27129	6.33159	7.0406	4.79273	7.55054	8.9848	6.88383	5.36216	6.05987	6.97784	6.41418	4.93922	6.4909	7.67657	7.02129	7.0506	6.05134	5.33191	5.73521	7.33228	5.75959	8.2403	6.27486	5.57259	5.08919	4.55689	5.87892	6.75967	4.94963	7.46251	6.91026	6.69449	6.23765	7.86949	5.77387	4.92793	3.86878	4.82998	5.0421	5.70611	6.14032	7.40953	4.51307	6.42056	10.8207	6.6576	5.34988	4.58627	5.73844
670	6.20686	6.23219	6.86287	4.80862	7.62905	8.86557	6.87574	6.36002	6.18671	6.97942	6.34328	4.86442	6.5954	7.56174	6.24344	6.43582	6.1477	5.44901	5.68098	7.51758	5.84066	8.14656	6.11271	5.26249	5.21169	4.33291	5.61523	6.76024	4.96919	7.64011	6.81875	6.86392	6.29674	7.94724	5.75403	4.9631	3.7969	4.75157	5.09715	5.76555	6.15073	7.49197	4.54695	6.13394	9.93882	6.12055	5.51441	4.51651	5.80537
675	6.35247	5.9869	6.6423	4.8824	7.47441	9.14101	7.09392	6.45726	6.23372	6.88699	6.4878	4.97909	6.74492	7.60579	6.40071	7.2641	6.3627	5.48885	5.75483	7.28017	5.78742	8.07217	6.04273	5.21478	5.13969	4.36371	5.59383	7.00918	5.07784	7.70119	6.84146	6.80306	6.50064	7.91107	5.6759	4.98723	3.75822	4.70242	5.25718	5.76615	6.44733	7.46727	4.60815	5.95067	9.83944	5.88876	5.75264	4.58034	5.69933
680	6.53857	5.85573	6.86466	4.98236	7.26386	9.21126	7.23173	6.55334	6.19886	6.8246	6.49842	5.17764	6.88567	7.55733	7.09662	8.19333	6.27049	5.4262	5.73447	6.77906	5.63986	8.07271	6.25626	5.23233	5.13514	4.39086	5.80462	7.26193	5.16644	7.70186	6.7731	6.6027	6.45427	7.97236	5.5295	4.98867	3.81913	4.71795	5.25524	5.7378	6.48621	7.19577	4.57702	5.69657	9.67511	5.83488	5.75403	4.80523	6.01986
685	6.4803	5.83962	6.8456	5.01628	7.18727	9.07942	7.27358	6.65592	6.1801	6.75369	6.45755	5.19598	7.02916	7.52476	7.51769	8.09273	6.24577	5.34536	5.69288	7.15379	5.54732	7.96595	6.40813	5.2969	5.24221	4.42507	5.75861	7.60038	5.24043	7.95626	6.74454	6.49125	6.37505	7.8618	5.65909	5.06614	3.71896	4.77051	5.41786	5.65236	6.29303	6.85178	4.4938	5.73129	9.47749	5.73692	6.1837	5.13664	6.53042
690	6.20256	5.71386	6.43908	5.01493	7.16797	9.35655	7.68808	6.73081	6.08966	6.82913	6.2979	5.60909	6.87992	7.45925	8.06521	7.73765	6.31153	5.57607	5.83713	7.95731	5.6744	7.95577	5.90415	5.43565	5.22983	4.50638	5.88189	7.4845	5.29412	8.04584	6.79457	6.47914	6.18792	7.6291	5.5076	4.97077	3.66504	4.85932	5.61015	5.62113	6.51152	6.6801	4.43005	5.9619	9.48352	5.79942	6.50798	5.1252	6.52828
695	6.02567	5.68823	6.03922	4.99329	7.12351	9.34859	7.68505	6.77083	6.01196	6.90023	6.33137	6.93943	6.97655	7.02324	8.22052	7.67515	6.42342	5.69497	5.7839	7.79336	5.70068	8.08678	5.62996	5.26382	5.12938	4.44742	6.05541	6.93172	5.34898	7.85916	6.83017	6.64263	6.33441	7.79676	5.26441	4.96511	3.6088	4.842	5.52494	5.67134	6.60005	6.5918	4.36193	6.10356	9.33648	5.82408	6.45425	4.8999	6.30541
700	6.24144	5.72424	6.02541	4.9926	7.2219	9.12473	7.40933	6.7714	6.02879	6.96336	6.59195	7.97099	7.10917	6.69749	8.71284	7.47112	6.29179	5.66803	5.74587	6.80631	5.67441	8.02176	5.86714	5.26717	5.34085	4.44068	5.9446	6.91451	5.39079	7.67006	6.84822	6.61247	6.52887	7.76167	5.63272	4.95059	3.715	4.59293	5.34156	5.60431	6.50194	6.80808	4.37543	6.15693	9.34303	5.70236	6.57119	4.68144	6.17027
705	6.25009	5.91327	6.0381	4.95928	7.36205	9.23145	7.2545	6.79412	5.98185	7.16267	6.69012	8.15091	7.15242	6.93797	9.913	7.52224	6.00856	5.85538	5.76218	6.70403	5.72367	7.99929	6.101	5.28738	5.57808	4.59152	5.99342	7.10146	5.43447	7.71522	6.76905	6.53239	6.23056	7.83179	5.77929	4.95697	3.80842	4.49438	5.35198	5.61354	6.43692	6.99559	4.3976	6.0717	9.32734	5.63954	6.50677	4.51961	6.00327
710	6.486	6.07181	6.23234	4.9622	7.40342	9.14083	7.11887	6.91279	5.95045	7.23222	6.67044	8.20707	7.13542	7.25032	10.5771	7.49419	6.22105	5.93576	5.69434	6.78752	5.84482	8.26081	6.38646	5.1286	5.61694	4.77911	6.01699	6.84471	5.47049	7.76529	6.6945	6.61403	6.20926	7.69957	5.52442	4.97199	3.91904	4.57683	5.39598	5.6891	6.61598	6.80083	4.47802	6.40018	9.24547	5.65054	6.55655	4.56211	5.88839
715	7.05615	6.0623	6.39005	5.04163	7.60952	8.8149	7.07208	6.98854	5.90598	7.28493	6.59747	8.15096	6.90534	7.42403	11.067	6.99702	6.26554	5.89842	5.68743	6.6679	5.87602	7.97973	6.58283	5.31347	5.76564	4.77722	5.87035	6.40248	5.50476	7.58649	6.70557	6.5582	6.29111	7.57627	5.30326	4.92314	4.06543	4.68194	5.32316	5.73993	6.79063	6.55845	4.62216	6.34729	9.10511	5.59473	6.37718	4.59185	5.75826
720	7.26227	6.00592	6.24898	4.98116	7.71451	8.75561	6.75291	6.90928	5.88696	7.36013	6.6084	7.79538	6.96262	7.5341	11.5874	6.47457	6.12988	5.91176	5.79491	6.84752	5.73627	7.23801	6.93541	5.19433	5.70914	4.64728	5.68698	6.21902	5.52663	7.33082	6.73025	6.59892	6.27208	8.23197	5.12826	5.13029	4.00726	4.78714	5.36447	5.891	6.62406	6.29073	4.61597	6.23585	8.97011	5.71563	6.12838	4.75809	5.82505
725	6.9535	5.9769	6.21615	4.99442	7.74326	8.72578	6.56509	6.83329	5.86049	7.26451	6.61033	7.40796	6.92907	7.52181	11.1668	6.66601	6.14502	5.86967	5.8222	7.00669	5.56963	7.27131	7.20314	5.01032	5.78809	4.60717	5.72319	6.29409	5.54567	7.47135	6.66164	6.69161	6.18604	8.73124	5.05912	5.07064	4.06353	4.78382	5.39151	5.89926	6.54278	5.98583	4.55717	6.32951	9.0853	5.88435	6.05856	5.22973	5.82214
730	6.73962	6.03298	6.07218	4.99583	7.8783	8.60958	6.57494	6.77214	5.83789	7.11314	6.65626	7.15821	6.75657	7.28355	10.246	6.8162	6.43231	5.88472	5.74579	6.96756	5.35951	7.03484	7.33325	5.01443	6.01981	4.707	5.65298	6.65743	5.56087	7.71034	6.81271	6.61991	5.99453	8.37579	5.24523	5.00308	4.18278	4.71592	5.36544	5.79189	6.46101	5.80516	4.50162	6.39208	9.0613	5.7622	6.141	5.50361	5.57582
735	6.57283	6.19553	5.79426	4.7463	7.74791	8.58694	6.999	6.74546	5.98783	6.95263	6.7954	7.18305	6.67056	7.20616	9.75277	6.22221	6.42787	5.86482	5.81061	6.94891	5.29507	7.29003	7.23877	4.94531	6.06701	4.59518	5.51104	6.91741	5.5702	7.71012	6.98907	6.61633	5.7532	8.00199	5.36187	5.07216	4.11071	4.79523	5.36414	5.80227	6.69731	5.87319	4.42208	6.674	9.26008	5.58052	6.08648	5.53959	5.56294
740	6.61563	6.35383	5.79371	4.63274	7.54124	8.4249	7.43989	6.78133	6.03693	6.87321	6.64219	7.02477	6.74675	7.39426	9.67567	6.22866	6.09336	5.80268	5.81956	6.87473	5.29368	7.4905	7.07924	5.14862	5.82925	4.66944	5.56257	7.03727	5.57825	7.81177	7.00642	6.56499	5.56612	7.95955	5.39014	4.86559	4.01561	4.85033	5.43606	5.85036	6.94284	6.09729	4.38873	6.78181	9.54683	5.53026	6.26985	5.54711	5.84115
745	6.49807	6.35368	5.87708	4.5166	7.41221	8.31353	7.36751	6.69002	6.19744	6.74068	6.52993	6.7065	6.81215	7.46616	9.10467	6.03905	5.8883	5.7963	5.8998	7.00848	5.31693	7.27352	7.12133	5.52408	5.4776	4.83067	5.53112	7.13012	5.58075	7.86071	6.84107	6.57553	5.83143	7.95135	5.31411	4.95939	4.01366	4.92373	5.45847	5.913	7.0153	6.60469	4.44608	6.82471	9.55556	5.57945	6.69184	5.29705	5.89807
750	6.36556	6.31973	5.76342	4.24174	7.16719	8.43614	7.4006	6.56498	7.08359	6.56229	6.66782	6.59674	6.83721	7.43408	8.97956	5.91204	5.94076	5.7124	6.10555	7.10407	5.29973	7.47243	7.16533	5.81417	5.35509	4.72708	5.65008	7.08265	5.57918	7.69335	6.60343	6.46056	6.08791	7.8892	5.36364	5.01457	3.85541	4.96766	5.37126	5.90642	6.96765	6.66705	4.50115	6.87263	9.6006	5.66737	6.8053	4.93819	5.73621
755	6.54972	6.13992	5.77442	4.03309	7.07022	8.35782	7.99434	6.60311	8.70857	6.54433	6.69324	6.50783	7.0927	7.14355	8.74091	6.34422	6.02296	5.5709	6.18287	6.98074	5.22529	7.39034	6.91324	5.98182	5.83803	4.62046	5.75122	6.89328	5.57519	7.79422	6.09262	6.43772	6.24424	7.91224	5.45565	5.05791	3.80969	4.89966	5.59743	5.87999	6.79763	6.24124	4.47947	6.9912	9.7344	5.71478	6.7828	4.74979	5.55871
760	6.5133	5.98705	5.96545	4.09332	7.27847	8.11154	8.1833	6.70938	9.03008	6.72619	6.58289	6.36652	7.20647	7.11003	7.81552	6.27642	6.07364	5.70625	6.24111	6.94323	5.24909	7.1412	6.71998	5.8409	6.06888	4.54531	5.87164	6.90051	5.56968	7.87756	5.80174	6.39707	6.39507	8.1646	5.34295	5.04856	4.02705	4.86209	5.77198	6.04305	6.88073	6.07964	4.47208	6.9541	9.56751	5.73248	6.37961	4.68463	5.36614
765	6.461	6.08948	5.98388	4.1205	7.44792	8.05727	7.98628	6.82958	8.19142	6.8802	6.55817	6.30765	7.11818	7.39407	7.97673	6.55098	6.12957	5.66534	6.15558	6.8843	5.3074	7.00851	6.52876	5.71787	5.79628	4.38193	5.96394	6.9256	5.56078	7.82224	5.96983	6.4422	6.161	7.94714	5.23786	4.95068	4.04344	4.85178	5.64782	6.14414	6.79013	6.02424	4.42171	6.80559	9.19149	5.64018	5.54229	4.84398	5.24604
770	6.62694	6.26107	5.95309	4.03995	7.61166	8.03102	8.05029	6.9585	8.02804	6.80966	6.47137	6.37872	7.16958	7.62886	8.07166	6.97247	6.0875	5.75443	6.21097	6.77789	5.28904	7.14821	6.2239	5.8943	5.71281	4.3075	5.87991	6.79448	5.55124	7.68227	5.86687	6.65916	5.91738	7.75723	5.3939	5.07025	4.01531	4.862	5.67851	6.05225	6.57053	5.86234	4.40856	6.73199	9.08153	5.71426	4.96505	5.21043	5.17574
775	6.5766	6.3964	5.82972	3.97764	7.74361	7.9938	8.44828	7.07719	7.54357	6.76439	6.27681	6.38439	7.12152	7.66735	8.06954	7.30888	6.03163	5.91668	6.37648	7.01921	5.26307	7.51162	6.10399	5.78473	5.65565	4.37523	5.87846	6.63541	5.53966	7.54232	5.86381	6.62523	5.96027	7.68914	5.44892	5.07653	4.03575	5.01653	5.67923	6.16117	6.70737	5.70999	4.55459	6.79432	9.29124	5.73242	5.2133	5.62442	5.20642
780	6.61733	6.48348	5.83899	3.99567	7.71106	8.25929	8.4572	7.23646	7.22539	6.75347	6.20818	6.55291	7.17738	7.52711	8.38081	7.35921	6.22726	5.66944	6.15643	7.48312	5.51952	7.3672	6.06014	5.59996	5.66229	4.47932	5.91595	6.52633	5.51822	7.56388	6.03522	6.61351	6.05805	7.3073	5.41482	5.02227	4.01736	4.94687	5.63568	6.29987	6.63219	6.22186	4.58732	6.83613	9.77535	5.59658	5.19184	5.80867	5.23369
785	6.76156	6.43386	6.0163	4.0753	7.76975	8.28061	7.87415	7.42307	6.86517	6.86671	6.07563	6.48076	7.52214	7.31361	8.27814	6.80396	6.45755	5.57803	5.92615	7.30536	5.9718	7.1475	6.06062	5.55805	5.63084	4.53776	5.80405	6.5747	5.4958	7.488	6.15078	6.62071	6.10448	7.10711	5.53267	4.97056	3.94647	4.81007	5.81283	6.17553	6.2585	6.66371	4.39027	6.86588	10.9142	5.7085	5.81215	5.80454	5.27327
790	6.5873	6.20022	6.12287	4.06447	7.87835	8.09519	7.4755	7.59907	6.37491	6.98688	6.08322	6.24566	7.82613	7.23068	8.26759	6.74068	6.46818	5.6207	5.97423	6.97595	6.66768	7.37039	6.02109	5.57182	5.58855	4.43329	5.67086	6.85305	5.4686	7.32809	6.30406	6.66755	6.12641	7.19372	5.61427	4.91653	3.91553	4.88692	5.7434	6.05892	6.21884	7.03684	4.27972	6.76829	11.9835	5.92641	6.08106	5.72717	5.71652
795	6.79299	6.09082	6.06222	4.1318	7.78646	8.13126	7.23778	7.63435	6.64156	6.96794	6.37655	6.3172	7.35643	7.44292	8.62858	7.0531	6.322	5.58405	5.99208	6.85637	6.83114	7.56231	5.91377	5.73588	5.56403	4.38327	5.63117	7.25554	5.39875	7.49468	6.37025	6.77847	6.26735	7.32641	5.49292	4.84818	3.89217	5.02241	5.48172	6.03262	6.22006	7.28713	4.2617	6.87108	11.2862	5.85736	5.74232	5.63711	6.08582
800	6.99545	6.46754	5.93616	4.15609	7.63304	8.12926	7.02264	7.60268	6.36731	7.13273	6.53449	6.44099	6.69799	7.43167	8.49534	7.31805	6.58772	5.46669	6.02654	7.20625	6.83552	7.53279	5.82174	5.74741	5.29524	4.55191	5.8014	7.47637	5.30186	7.50155	6.36723	6.95833	6.23683	7.55085	5.40235	4.76233	3.88244	5.05746	5.57604	6.05624	5.84664	7.21223	4.29651	7.36348	10.8118	5.94676	5.85076	5.68668	5.73744
805	6.62476	7.03905	6.03304	4.13781	7.50067	8.07292	6.94562	7.67075	5.78918	7.17266	6.62772	6.4676	6.76677	7.49415	8.11839	7.31784	6.52236	5.63287	6.13093	7.60027	6.72855	7.61778	5.55817	5.51671	5.05691	4.56866	5.96906	7.29203	5.03437	7.52834	6.5284	6.948	6.00837	7.68198	5.46795	4.82828	3.84393	4.82998	5.70346	6.33091	5.76117	7.14964	4.40753	8.94542	10.8893	6.08642	5.74206	5.57944	5.36249
810	6.58856	7.01293	6.46671	4.2282	7.30841	7.95429	6.81329	7.65197	5.87574	7.1272	6.67692	6.39303	6.76499	7.55706	7.98178	7.02388	6.21948	6.03285	5.98249	7.70478	6.26011	7.61744	5.39323	5.49417	5.19936	4.68846	6.04877	7.05009	5.31602	7.65942	6.41503	6.80466	6.06922	7.58999	5.70485	4.9707	3.89437	4.70216	5.42126	6.78736	5.83679	6.92693	4.59469	10.0169	10.3817	6.15965	5.50422	5.40335	6.11075
815	6.51024	6.65108	7.68018	4.2547	7.37011	8.24077	6.89977	7.49377	5.91302	7.10141	6.66536	6.32513	6.57094	7.44179	7.851	7.11141	6.01036	6.03725	5.87833	8.26161	6.14324	7.35496	5.4427	5.68701	5.26051	4.97298	6.03625	6.92752	5.93308	7.69365	6.28594	6.75399	6.18253	7.41707	5.65169	5.06019	3.94057	4.79245	5.15466	6.91039	5.76017	6.78463	4.62763	9.48338	10.2826	6.35266	5.92933	5.41691	5.86074
820	6.75096	6.71962	8.74875	4.41886	7.48438	8.25937	7.17114	7.39812	5.84834	7.33669	6.97493	6.20513	6.41235	7.32026	7.90953	7.45254	5.96032	5.75154	5.8549	9.08331	6.02014	7.40431	5.40189	5.7796	5.15494	4.95617	5.95863	7.27264	6.0695	7.69846	6.33947	6.79403	6.24982	7.17072	5.51397	5.14712	3.98574	4.78762	5.13846	6.68345	5.88259	6.95895	4.77972	9.05985	10.1205	6.50106	6.31633	5.53545	4.99094
825	6.95751	6.95925	8.3563	4.6677	7.41947	8.04009	7.16063	7.23757	5.90251	7.58743	8.20546	5.946	6.35376	7.5317	8.14193	8.43522	6.3532	5.65791	5.95566	9.6644	6.03178	7.36862	5.67388	5.91486	5.13436	4.79269	5.89732	8.21461	5.90556	7.64076	6.21389	6.75292	6.38096	7.2527	5.57082	5.10937	4.19105	4.7867	5.45967	6.52086	5.7805	6.83359	4.89122	9.68083	9.82859	6.6249	6.49686	5.72663	4.97643
830	7.00073	7.09612	8.08517	4.62403	7.28756	8.1269	7.02282	7.06734	5.90075	7.38776	8.36639	6.08484	6.38265	7.8091	8.37638	9.73943	6.18471	5.45743	6.96773	9.78547	6.03159	7.10499	6.19916	6.13984	5.02528	4.62936	5.86568	8.89421	5.73849	7.45379	6.02959	6.66369	6.54131	7.12399	5.45977	4.98348	4.40977	4.89335	5.5585	6.71231	5.63188	6.3478	4.86608	10.9696	9.7204	6.52528	6.69493	5.68907	4.88352
835	7.11846	6.88288	9.19124	4.53137	7.33981	8.06226	7.25998	7.03988	5.8433	7.40823	7.79596	6.06542	6.48138	7.84877	8.78302	9.95257	6.04316	4.99753	8.52027	9.43788	5.98763	7.02535	6.91469	6.18101	4.98265	4.70569	5.83057	9.04458	5.63176	7.38973	5.91154	6.70054	6.61198	7.05716	5.51444	5.05519	4.46172	4.86858	5.75647	6.75395	5.83987	6.21991	5.44754	11.9122	9.722	6.50162	6.86682	5.47256	4.96712
840	7.20997	6.4913	9.8258	4.63688	7.51283	7.82748	7.43046	7.53043	5.8658	7.50459	8.77315	5.95992	6.65648	7.7439	8.98494	9.47082	6.2994	4.95165	8.3647	9.24823	5.95353	7.18475	7.5009	5.81847	5.11293	4.68421	5.68026	9.0506	5.52315	7.56055	5.84467	6.74113	6.42534	7.20993	5.93243	5.05046	4.36764	4.79447	5.876	7.75158	5.88057	6.17187	5.70063	11.8367	9.51976	6.56596	6.76366	5.40626	5.25789
845	7.30295	6.2356	9.89153	4.71122	7.54008	7.68582	7.45637	7.61959	5.76397	7.4129	9.61626	6.06275	6.83875	7.95607	9.143	9.74627	6.14299	5.1371	7.8107	9.49504	5.84859	7.48156	7.88738	5.51321	5.31693	4.6006	5.703	8.95858	5.38308	7.68474	5.85073	6.69608	6.35768	6.97995	6.39454	4.79408	4.28889	4.73645	6.01989	8.55749	5.62014	5.78638	5.02949	11.2755	8.98777	6.56503	6.75682	5.23942	5.18899
850	6.9422	5.99894	9.70018	4.66208	7.47203	7.65384	7.36843	6.3585	5.59798	7.381	9.18127	6.12035	7.02958	8.19076	9.32222	9.90875	6.04988	5.2032	7.96772	9.51989	5.73911	7.55558	8.21567	5.43481	6.0067	4.70595	5.74135	8.85431	5.41313	7.72702	6.02865	6.64634	6.35854	6.94269	6.76155	4.88162	4.1861	4.5834	6.16401	8.15321	5.40174	5.76547	4.62424	11.0467	8.78266	6.6038	6.61624	5.20861	4.90527
855	7.09318	5.7027	9.19962	4.65592	7.38304	7.59866	7.34539	6.04203	5.60938	7.32695	8.4471	6.16083	7.23248	8.04825	9.06925	9.38858	6.19625	5.23958	7.90832	9.53513	5.72275	7.37008	7.96975	5.30749	6.66731	4.73849	5.83346	8.66976	5.48623	7.56854	6.1092	6.5589	6.259	6.92097	6.91803	5.01329	4.06453	4.58379	6.45418	7.60581	5.57278	5.86089	4.768	11.0867	8.72071	6.77794	6.29229	5.17455	4.79883
860	6.95024	5.65532	9.20414	4.66483	7.38376	7.50985	7.42774	6.28316	5.64587	7.84209	8.26196	6.18825	7.08456	8.23421	8.86974	8.6025	6.27302	5.24256	8.06295	9.40235	5.73211	7.40139	7.41125	5.4371	7.02965	4.68237	6.04631	8.55552	5.50949	7.75825	6.03733	6.41246	6.23121	7.03592	6.91419	5.03063	4.03343	4.67225	6.6158	7.38088	5.83246	5.78565	4.91847	11.1905	8.89904	6.86285	6.43405	4.9885	4.72325
865	6.40895	5.74268	9.24466	4.67914	7.51589	7.51338	7.1682	7.16638	5.77692	9.16698	8.06634	6.24278	6.7949	8.65626	8.787	8.26123	6.2244	5.31242	8.04492	9.28079	5.7837	7.62541	7.72752	5.50617	6.96617	4.56866	6.03221	8.68253	5.5741	7.70887	6.07224	6.32032	6.31609	7.04168	6.91558	5.07809	4.12893	4.64659	6.40985	7.57525	6.35251	5.67505	4.86548	11.0731	8.64827	6.90537	6.52119	4.92572	4.63721
870	6.5099	5.68418	8.77713	4.69956	7.8543	7.659	6.99148	7.66494	5.83265	9.74425	7.75507	6.35849	6.76281	9.08988	8.8767	8.00537	6.12253	5.36959	7.76422	9.43151	5.84554	8.47795	8.14873	5.57949	6.58579	4.68391	6.24047	8.67479	5.46196	7.55248	6.0315	6.30647	6.5821	7.31345	7.28687	5.03954	5.13413	4.60745	6.17668	7.57573	6.56481	5.57097	5.06547	10.9584	8.09073	7.02011	6.0954	4.76385	4.70499
875	6.60873	5.54746	8.22684	4.71189	8.09107	7.51861	7.02792	7.43154	6.09801	9.12506	7.8452	6.46779	6.70808	9.84735	8.94898	7.50299	6.02313	5.48785	7.59064	10.6434	5.68679	9.1923	8.43782	5.78282	6.26655	4.79579	6.54172	8.30489	5.26826	7.61477	5.85117	6.25573	6.82936	7.44471	7.48414	5.03265	5.84066	4.65775	5.97476	7.32802	6.48423	5.6905	5.67661	10.8191	8.11911	7.18048	5.98785	4.65612	4.74885
880	6.58212	5.39824	7.90452	4.74937	8.06175	7.80984	7.19985	7.34588	6.39642	8.65482	7.7616	6.36209	6.80436	10.1121	9.02619	7.69728	6.01048	5.62084	7.59485	12.7041	5.5286	9.86036	8.41258	5.7171	6.08375	4.71093	6.61502	7.82947	5.26449	7.70577	5.90048	6.6891	6.71487	7.17023	7.08095	4.98282	5.45631	4.66322	5.82937	6.94849	6.73171	5.99069	6.14581	10.9212	7.90614	7.55011	6.07705	4.76689	4.96287
885	6.42755	5.44781	7.73269	4.76654	7.95246	7.94148	7.26739	7.23774	6.21307	9.33894	7.20569	6.40051	7.03394	9.52897	9.03217	8.07236	6.02336	5.62597	7.11632	13.8838	5.52435	9.54636	7.91056	5.91134	6.08931	4.85023	6.77218	7.6175	5.40053	7.87821	6.07317	7.61156	6.47527	7.4807	6.56829	4.99814	4.90877	4.72051	5.92626	6.43967	7.0141	6.09412	6.36295	11.1004	7.77645	8.3728	5.67521	5.13508	5.4328
890	6.24816	5.38225	7.58469	4.80844	7.92085	7.90654	6.98774	7.28239	5.76756	11.0667	7.011	6.42182	7.19326	9.82701	8.86312	7.88686	6.03242	5.95033	6.75362	13.4122	5.63049	9.03643	7.65516	6.51271	6.39321	5.03187	7.1457	7.44871	5.5956	8.09031	6.52177	7.94201	6.28148	7.77088	6.16911	5.08745	5.89169	4.69012	6.1035	6.35203	7.77186	5.9674	6.70574	11.0105	8.14493	8.71196	5.39894	5.21702	5.68432
895	6.42762	5.29006	7.7244	4.83969	8.07672	7.90032	6.93692	7.13767	5.56729	11.4013	7.07682	6.31831	7.43964	10.3116	8.94496	7.95626	6.53073	7.0496	7.27319	12.3316	5.94928	9.18463	7.38643	6.63389	6.47472	5.21873	7.33171	6.98468	5.94774	9.56714	7.87085	7.93619	6.47727	8.5047	6.07297	5.06316	6.73053	4.60023	6.24602	6.48421	8.20328	6.00704	7.00787	10.7117	8.36005	8.24991	5.50588	5.09405	5.52253
900	6.76465	5.31693	7.67013	4.87145	7.95655	7.75482	7.00541	7.13059	5.89497	9.89734	6.94402	6.40172	7.59369	9.69931	9.28613	8.18362	6.9091	7.86059	7.41148	12.2148	5.85758	9.12071	7.3718	6.50433	6.14797	5.43838	7.23108	6.95601	6.30531	11.1506	10.1246	7.9408	6.9918	9.62148	6.4418	5.03967	6.02846	4.61303	6.50776	6.4733	7.50828	5.95177	6.95479	10.5793	8.23626	7.8823	5.92408	5.07953	5.30109
905	7.05575	5.36826	7.41389	4.91702	7.70857	7.76761	7.11716	7.1628	6.143	9.01068	6.75328	6.31271	7.81886	9.00734	9.70225	8.24645	6.96513	8.23804	7.14048	12.1381	5.59749	9.18378	7.56899	6.51523	5.8796	5.91726	7.15385	7.50889	6.25065	10.7149	10.4631	8.01692	8.04036	9.79537	6.63634	5.1334	5.55977	4.53497	6.41766	6.31671	7.73784	5.6861	6.65177	10.6728	8.18542	7.86384	6.3551	5.17003	5.36405
910	7.45821	5.55029	7.26008	4.94348	8.61989	7.55206	7.11887	7.13485	5.97868	8.84921	6.86008	6.08264	7.84314	8.95887	10.0144	8.12253	6.87119	8.17237	6.77828	11.5807	5.55145	9.69698	7.59304	6.21726	5.97846	7.24054	7.07817	7.79717	6.19248	10.1438	9.83287	8.15313	7.89169	9.48838	6.74827	5.11695	5.74138	4.49584	6.41016	6.18236	8.5113	5.70081	6.49221	10.6575	8.30481	7.75218	7.33906	5.26452	5.39714
915	8.06586	5.43412	7.28776	4.99026	9.21157	7.75476	7.02046	7.16952	5.83878	8.98808	7.2278	6.08049	7.4699	9.01536	10.0438	8.33455	6.69982	7.54914	6.56017	11.6196	5.48286	9.47611	7.69734	6.0152	6.14229	7.34438	7.25149	7.66899	6.28916	10.1892	10.0805	7.81115	7.13849	9.65238	6.97514	5.03541	5.32535	4.6453	6.35458	6.22444	9.2256	5.58657	6.40036	10.9516	8.21745	7.65733	7.93681	5.32823	5.3718
920	8.24607	5.2776	7.49169	5.03421	8.53912	8.09407	7.00154	6.78375	5.87015	8.75763	7.26739	6.08506	7.46417	8.82794	9.62527	8.40083	6.82628	6.96796	6.50022	12.5666	5.71706	8.45257	7.87062	6.01369	6.2982	6.84682	7.47088	7.63444	6.41754	10.3058	9.97865	7.46038	7.57193	10.2706	6.21136	5.01968	5.16214	4.76431	6.2135	6.28067	9.28364	5.46415	6.26267	12.1756	8.1906	7.40114	7.67783	5.50389	5.70009
925	7.84381	5.34728	7.43285	5.08189	8.43711	8.20505	6.86171	6.64058	6.09081	8.43159	6.80019	6.15435	7.83796	8.28343	9.2381	8.1355	6.77373	6.37435	6.55582	12.47	5.61791	8.03201	7.51285	5.91779	6.44998	7.0498	7.25718	7.49183	6.70511	10.1245	9.65668	7.3632	9.48822	10.3612	5.6853	4.95125	5.65267	4.75483	6.52267	6.50889	8.32543	5.80179	6.18412	13.2477	8.23565	6.90923	7.24297	5.47366	6.72464
930	7.74064	5.26557	7.17925	5.13334	8.35623	8.01862	6.67688	7.07058	6.35618	8.36363	6.69159	6.23791	7.95261	7.75169	9.10458	8.22055	6.79728	6.03203	6.73359	11.0498	5.34093	7.94147	7.04278	5.73665	6.35291	7.16973	6.96004	6.85245	6.90273	9.77468	9.38493	7.12146	9.35414	9.39424	6.19192	5.23126	5.63789	4.94194	6.55333	7.15878	8.11138	6.08371	5.97677	13.5334	8.24237	6.39456	7.27709	5.30842	8.68575
935	7.88337	5.11296	7.23803	5.17473	8.04129	7.92849	7.27297	7.3394	6.33901	8.50541	6.78497	6.35859	7.63793	7.74646	8.9622	7.95456	6.84343	5.81105	7.0531	10.3767	5.35102	7.92809	6.63182	5.90356	6.29193	6.93034	6.68089	6.12261	6.88124	9.6637	9.1639	6.74724	7.73611	8.70198	6.45696	5.63837	5.23776	4.84458	6.51139	7.15763	8.51268	6.21984	5.98009	13.2671	8.32471	6.28125	7.32285	5.31792	9.06382
940	7.79896	5.03399	7.62415	5.21975	7.87294	8.07225	7.99415	7.16757	6.09365	9.04431	6.9043	6.44183	7.30829	7.55167	8.93514	7.93843	6.45434	5.94299	7.0497	10.3281	5.43385	8.2475	6.22782	5.94578	6.71058	6.57773	6.53208	6.11677	6.60945	9.58432	9.35353	6.75856	7.79801	8.4445	6.64001	5.9231	4.81276	4.25963	6.54923	6.93273	8.30307	6.10148	5.96043	12.5487	8.49527	6.50372	7.26598	5.23459	8.0818
945	7.38093	4.95923	8.17286	5.25799	8.32031	7.97278	8.14492	6.93765	6.05997	9.34126	7.18411	6.47242	7.23148	7.57471	9.15866	8.30666	6.4631	6.06444	6.6936	10.1979	5.44395	8.50343	6.53629	5.73874	6.94528	6.28882	6.57409	6.48541	6.34984	9.64998	9.16753	6.85476	7.56773	8.15453	6.71663	6.00531	4.36219	4.62122	6.44529	7.07736	7.49064	6.06838	5.63071	11.6689	8.5421	6.31961	7.32039	5.11626	8.26592
950	7.1108	5.31055	8.49464	5.30682	9.32398	7.94891	8.16847	6.88117	5.97208	9.86899	6.99374	6.71864	7.31739	8.05103	9.35472	7.91259	6.44196	5.90906	6.65726	10.1748	5.3945	8.29643	6.5527	5.66449	6.86213	5.52809	6.5479	6.60918	6.32996	9.27111	8.95413	6.73458	7.25523	8.13793	6.13212	6.02417	4.20244	6.07145	6.31262	6.74893	6.87824	6.1791	5.87486	11.5656	8.32988	6.0022	6.95617	5.1678	8.23063
955	7.2297	5.88763	8.46049	5.3523	9.26144	7.98734	7.80863	7.0022	5.89777	10.2352	6.97473	7.03834	7.29575	8.22829	9.38367	7.6053	6.28073	5.74807	6.99158	10.2945	5.40688	7.94972	6.46134	5.62399	6.97745	5.00694	6.45724	6.30743	6.25658	8.92866	8.90644	6.74378	7.69136	7.66781	5.61992	6.11326	4.06678	6.62085	6.31439	6.32813	6.72249	6.63352	6.01395	11.6173	8.23974	6.10477	6.60917	5.41568	8.33144
960	7.02478	5.51167	8.511	5.40846	8.9349	7.81697	7.44306	7.02747	5.89683	9.838	7.13246	6.96517	7.18233	7.64041	9.61806	7.64386	6.31958	5.57159	6.98772	10.8593	5.35815	8.08467	6.39957	5.45092	6.95706	5.07885	6.62042	6.10256	6.16215	8.70762	8.45686	7.01824	8.31578	7.44759	5.67965	6.12316	4.13491	5.83801	6.62036	6.19991	7.18364	7.416	6.03653	11.4408	8.27678	6.55296	6.61056	5.42285	8.34301
965	6.72801	5.05487	8.67024	5.45775	9.16484	7.88375	7.34363	6.85369	5.835	9.20963	7.22413	6.69091	7.03966	7.30438	9.42669	7.65146	6.43439	5.42165	6.96276	11.0657	5.39034	8.25547	6.45377	5.21217	6.76878	5.85072	6.76996	5.99392	6.10207	8.45708	9.00633	6.86321	8.7477	8.15846	5.94287	6.35386	4.19232	5.54894	7.00329	6.39175	7.24534	7.89275	5.83816	11.4145	8.24859	6.3714	7.0953	5.16092	7.78036
970	6.88085	5.14583	8.89704	5.51071	9.36874	7.94653	7.24864	7.00304	5.92174	9.19272	7.26894	6.82837	6.89106	7.32939	8.91595	7.44875	6.70461	5.33178	7.08384	10.7936	5.41978	8.72104	6.94706	5.10226	6.44804	6.20554	6.69816	5.66904	5.97516	8.55253	9.19294	6.2164	9.01223	8.3521	5.92492	6.43159	4.12632	5.49877	6.98131	6.50504	6.72752	8.49254	5.4014	11.062	8.24018	5.77724	7.11317	5.04087	7.91163
975	7.04805	5.07743	8.60572	5.56383	9.51066	7.62617	7.35795	7.20592	6.10563	9.08712	7.12071	7.15877	6.78762	7.26077	8.8138	7.34925	6.65784	5.34654	6.8667	10.8774	5.44648	8.91821	7.31183	5.16441	6.14669	6.17976	6.57345	5.34133	6.0336	8.77348	8.88783	6.02274	8.93599	8.36098	5.956	6.10448	3.98878	5.54846	6.84168	6.17115	6.47526	8.06674	5.46604	11.5935	8.21224	5.88556	7.0136	4.85294	8.22505
980	7.02393	5.17154	8.24979	5.61355	9.52588	7.36715	7.56406	7.09267	6.18328	8.72221	7.29116	7.33691	6.83095	7.26965	8.8508	7.41217	6.74108	5.35089	6.76519	11.6722	5.49494	9.16254	7.19012	5.30496	6.07141	5.50527	6.42519	5.43914	6.27025	8.83786	8.3637	6.20419	8.88356	7.97287	6.11817	5.84243	3.93777	5.69515	6.91357	6.11732	6.48797	8.72462	5.44889	11.6617	8.22489	6.02313	7.09575	4.87186	7.94916
985	6.84077	5.2818	8.41567	5.66695	9.40144	7.53128	7.52979	7.28213	5.95893	8.90038	7.22174	6.92945	6.82621	7.57249	8.74667	7.35039	6.62694	5.18546	6.88886	12.6302	5.54868	9.34746	7.08809	5.43195	5.88989	4.83438	6.24283	5.72692	6.39172	8.70222	7.77867	6.22427	9.04891	7.83154	6.08427	5.75109	3.9864	5.50702	6.85514	6.42517	6.99412	9.43604	5.48927	10.5752	8.26916	6.02943	6.83337	4.96771	7.48037
990	6.89898	5.29851	8.73246	5.71692	9.28316	7.53519	7.25355	7.71443	5.83181	9.1864	6.71401	6.53889	6.8537	7.44199	8.68636	7.67787	6.3208	5.06595	6.89211	12.6729	5.51347	9.07784	7.00996	5.42475	5.98335	4.60633	6.0448	5.7735	6.2738	8.58697	7.88468	6.11214	9.10669	7.85513	6.03635	5.72379	4.06778	5.6567	6.55318	6.23581	7.46086	8.01961	5.4702	10.2381	8.47967	6.09418	6.66763	4.9702	7.52574
995	7.03817	5.34092	9.10811	5.76702	9.28189	7.39567	7.11807	7.34569	6.09548	9.59836	6.56771	6.56676	7.60047	6.91362	8.56421	7.56017	6.38504	5.02923	6.76996	12.5619	5.43693	8.77132	6.8102	5.33306	6.5035	4.65421	5.85467	5.92424	6.08155	8.47541	8.22204	6.13582	8.98437	8.04534	5.45039	5.77036	4.12003	5.85854	6.32429	6.04681	6.9816	7.13913	5.24447	10.1429	8.89368	6.04408	6.7949	5.09919	7.8689
1000	6.72653	5.2656	9.368	5.79928	9.30171	7.45574	7.25714	6.91168	6.05989	9.90419	6.50822	6.42127	7.89268	6.67349	8.63065	6.97634	6.36968	5.1207	6.92277	13.1264	5.45602	8.55615	6.57284	5.18733	6.66952	4.95485	5.41479	5.90822	6.11651	8.40803	8.19094	6.48335	9.20974	8.28881	5.57635	5.59734	4.26719	5.60759	6.64386	6.09333	6.38355	6.82913	5.11871	10.0605	8.91655	6.10175	7.03387	5.50294	7.50227
1005	6.34556	5.36972	9.45539	5.84957	9.29139	7.82661	7.86809	6.95128	5.83108	10.1402	6.51891	6.38608	8.64741	6.90236	8.74823	6.8058	6.23287	5.25506	6.94753	13.1133	5.40082	8.48184	6.42777	5.13532	6.33448	4.98505	5.11661	5.71286	6.123	8.32009	8.06296	6.56606	9.53466	8.14884	5.95818	5.46432	4.37743	5.64238	6.74342	6.03235	6.54047	6.48621	5.30191	9.88203	8.71435	6.3943	6.89042	6.19066	6.85783
1010	6.99255	5.58451	9.18598	5.88197	9.36029	8.00727	7.98343	7.18341	5.87219	10.3286	6.64043	6.49255	9.4885	7.18881	8.88936	6.54551	6.71813	5.1946	6.74113	12.6087	5.32699	8.2245	6.31511	5.12516	6.36252	4.89453	5.12972	5.83966	5.86503	8.24126	8.17793	6.82522	9.67482	7.72649	5.73979	5.57285	4.25987	5.71188	6.28531	6.44152	7.18412	5.90547	5.40104	9.76412	8.48333	6.41887	6.7254	6.29656	6.8608
1015	7.0582	5.50975	8.54685	5.93245	9.56804	7.83491	7.30018	7.40135	5.71139	10.1223	6.81639	6.44763	9.05757	7.0256	9.27168	6.56584	6.63797	4.98472	6.83262	12.9325	5.42451	8.1395	6.26549	5.1812	6.4663	5.18192	5.25615	5.86833	5.89676	8.35889	8.20611	7.07485	9.54952	7.37339	5.50884	5.585	4.17403	5.644	6.05192	6.67833	7.55501	6.06913	5.43209	10.2924	8.40025	6.27021	6.86862	5.85154	6.76575
1020	6.58872	5.33397	7.82003	5.97942	9.8628	7.84674	7.14751	7.1848	5.6065	9.8951	6.77223	6.32969	9.16621	6.8683	9.24497	6.88653	6.27963	4.87397	7.13539	13.222	5.61618	8.25424	6.28652	5.23675	6.27593	5.02015	5.28918	5.68714	6.13579	8.66916	7.87748	6.97912	9.41303	7.41064	5.34869	5.43478	4.13839	5.6826	6.03253	6.5236	7.187	6.21069	5.46383	10.9994	8.53978	6.51172	6.91919	5.88603	6.75684
1025	7.22112	5.40925	7.75932	6.0301	10.2114	7.71877	7.10107	6.97045	5.75435	9.79464	6.91648	6.44467	9.20952	6.79875	9.05246	6.95418	6.37039	4.84907	7.06402	13.3541	5.66353	8.56462	6.44392	5.18805	6.20626	4.82704	5.30313	5.5037	5.98954	8.98222	7.6068	7.02642	9.97092	7.52465	5.35709	5.27055	4.1584	5.56197	6.4004	6.52752	6.84913	5.86434	5.35776	10.8485	8.74929	6.70992	6.77633	6.07067	6.95735
1030	7.3297	5.48389	7.864	6.07726	10.5594	7.56586	7.28421	6.90386	5.75537	9.68442	6.99196	6.2615	9.65146	6.75509	9.15594	6.82741	6.16813	4.79635	6.67431	13.8435	5.56038	8.69092	7.16454	5.17969	6.16759	4.84352	5.52506	5.48718	5.72054	8.78821	8.39871	6.99286	10.2676	7.83544	5.55683	5.27049	4.20449	5.25423	6.58347	6.30119	6.52559	5.49148	5.38676	10.0109	8.61978	6.72	6.78739	6.01718	6.87081
1035	6.55638	5.43066	8.60118	6.13176	10.5383	7.59069	7.56177	6.83297	5.67943	9.48963	6.6808	6.28168	9.69507	6.77442	9.15746	6.44138	6.16925	4.73773	6.45188	13.5171	5.48911	8.40642	7.55303	5.15849	6.21649	4.57474	5.92155	5.68028	5.55903	8.36853	8.34641	7.02477	9.6523	7.5739	5.63927	5.34683	4.19683	5.15229	6.54386	5.99217	6.68305	5.63268	5.2246	9.71549	8.5277	6.72569	7.20471	5.94415	6.74827
1040	5.94095	5.36859	9.04582	6.18271	10.2671	7.43836	7.83876	6.76875	5.68976	9.32963	6.62301	6.70962	8.54999	6.71745	9.31661	6.74134	6.32998	4.80524	6.42636	12.5835	5.48288	8.60659	7.47342	5.14514	6.201	4.86482	5.95115	6.01414	5.68752	8.26166	7.70744	6.96418	9.23182	7.26433	5.68744	5.32173	4.16192	5.11874	6.6654	6.3774	7.18095	5.92925	5.1856	10.1212	8.55628	7.04579	7.74297	5.7237	6.70858
1045	5.85041	5.29209	9.06047	6.23739	10.1957	7.4639	7.91579	6.76566	5.54381	9.12572	6.81066	6.69975	7.94959	7.25957	9.54358	6.57914	7.32662	4.77776	6.39738	12.3465	5.50592	8.94693	7.21049	5.22036	6.11465	4.90264	5.6633	6.01632	5.79527	8.06141	7.91957	7.01057	9.09198	7.29861	6.03752	5.27363	4.1209	5.03354	6.70768	6.59892	7.31991	6.44828	5.41176	10.5178	8.60227	7.09068	7.64155	5.95785	6.70563
1050	6.11828	5.28414	9.60076	6.28119	10.3087	7.26864	7.91563	6.92904	5.67426	8.58682	6.85413	6.59302	7.9104	7.44911	9.76786	6.10562	7.10161	4.81995	6.38297	12.4157	5.50283	8.72554	7.30522	5.30905	6.40372	4.70247	5.33784	5.95471	5.72254	8.2019	8.34331	7.37544	8.6274	7.30648	6.04991	5.31391	4.0388	5.0896	6.68708	6.21844	6.97252	6.5676	5.52733	9.97492	8.72901	6.79922	7.3727	6.36329	7.62114
1055	6.3627	5.37886	10.307	6.31407	10.6299	7.2406	7.93062	7.00785	6.00145	8.02926	6.73591	6.44589	7.85325	7.40758	10.0439	6.48429	6.42104	4.84594	6.32823	12.8936	5.51849	8.9658	7.06707	5.31966	6.5696	4.66833	5.24916	6.1203	5.52631	8.65692	8.21397	7.47921	7.88249	7.65167	5.73628	5.54057	4.36296	5.09581	6.58834	6.2755	6.61296	5.97793	5.5507	9.09131	8.78281	6.65943	7.33133	6.26979	8.46488
1060	6.77085	5.54843	10.1006	6.34332	10.6724	7.50475	7.37663	7.22889	6.09903	7.81529	6.62658	6.24072	7.68249	7.56145	10.1735	6.35876	6.06057	4.74635	6.1769	13.1779	5.54831	9.21486	6.61159	5.24099	6.85002	4.51972	5.31048	6.29123	5.41118	8.77382	8.08638	7.43182	7.34436	8.0463	5.66345	5.43326	5.03819	5.07206	6.43433	6.44837	6.54917	6.11532	5.52149	8.97871	8.89188	6.71438	7.1689	6.02625	8.16113
1065	6.90365	5.62774	9.35463	6.36893	10.2691	7.4142	6.88138	7.38458	6.32535	7.69359	6.40056	6.32829	7.50436	7.43732	10.3783	6.48207	6.01638	4.77692	6.2556	12.7341	5.54849	8.92113	6.76385	5.42883	7.25132	4.6096	5.33021	6.45309	5.42135	8.51075	8.0836	7.56569	6.78863	7.8016	5.59857	5.18551	5.27959	5.09379	6.47986	6.62298	6.52055	6.7355	5.57418	9.02175	8.74569	7.26689	6.78676	5.88506	7.03614
1070	6.62217	5.74834	9.13221	6.38722	9.92135	7.36636	6.90127	7.24221	6.28187	7.71626	6.57636	6.49244	7.59619	7.29443	10.4817	6.97961	6.21966	4.82641	6.26914	12.1758	5.53172	9.66609	6.69629	5.46451	6.91302	4.54152	5.44154	6.37682	5.35941	8.44344	7.89706	7.56244	6.34157	7.42831	5.87107	5.1581	4.90303	5.12339	6.44288	6.72231	6.7278	6.57623	5.54475	8.91503	8.69787	7.61321	6.81324	5.95171	6.04763
1075	6.2829	5.81723	9.07795	6.41285	9.42433	7.37422	6.79572	6.92371	6.0191	7.80926	6.86057	6.4006	7.69701	7.03205	10.4676	7.00746	6.15935	4.86702	6.19347	11.9647	5.5044	10.2685	6.51011	5.38475	6.65788	4.53787	5.7411	6.30017	5.53317	8.54743	8.24649	7.28374	6.25314	7.79629	5.96484	5.10933	4.60336	5.11767	6.42455	6.5895	6.82035	6.09714	5.40472	8.64496	8.63138	7.87997	7.0825	6.01441	5.37001
1080	6.21848	5.78743	9.009	6.42383	9.15036	7.35306	6.64921	6.9224	5.9667	7.57548	6.57434	6.20935	7.48417	6.93094	10.4991	6.70908	6.0227	4.92631	6.19036	11.9811	5.48023	10.1705	6.42121	5.54359	6.8122	4.63319	5.64275	6.23025	5.36915	8.46203	8.96983	7.17481	6.36132	7.91415	5.9382	5.02867	4.37296	5.15739	6.52097	6.53312	6.60253	6.17141	5.33965	8.44212	8.46318	7.60545	7.01709	5.73212	5.10877
1085	6.13149	5.82962	8.6781	6.43848	8.87642	7.1664	6.7109	7.52031	6.06701	7.32318	6.39547	6.13788	7.26079	7.12505	10.4597	6.75427	6.28107	4.96187	6.07273	11.8001	5.46681	10.2485	6.20571	5.70414	6.66363	4.75649	5.29079	6.08234	5.06114	8.61876	8.77728	7.06386	6.58955	8.07446	6.09445	4.96001	4.44952	5.15048	6.73514	6.35898	6.59844	6.00283	5.37164	8.22527	8.60465	7.17374	6.53737	5.73495	5.18207
1090	6.22794	6.0035	8.8049	6.44947	8.75331	7.25841	6.78588	7.55371	6.01748	7.10786	6.49869	6.12433	7.2984	7.22094	10.1266	6.98281	6.39521	4.94171	6.28027	11.8317	5.42857	10.0061	6.15222	6.22328	6.59597	5.16494	5.31244	5.94124	5.33047	7.94407	8.23694	6.91812	6.73676	8.14975	5.94252	5.01885	4.5789	5.12993	6.9354	6.07528	6.59037	5.61336	5.41833	8.13349	9.14459	6.85086	6.42511	5.8331	5.3194
1095	6.49472	6.1663	9.12111	6.46413	8.8187	7.59657	6.84041	6.91459	5.72113	6.96365	7.0962	6.03856	7.17704	7.46392	9.56294	7.29237	6.25006	4.89873	6.28577	12.0794	5.45868	9.65742	6.30579	6.43841	6.59864	5.47799	5.44195	5.94647	5.47146	6.9337	8.14109	7.22068	6.30775	8.0487	5.64778	5.07928	4.56182	5.16915	6.7318	5.96079	6.43333	5.73785	5.40272	8.48422	9.1407	6.41062	6.5616	5.61593	5.48963
1100	6.45303	6.3466	8.87947	6.47879	8.75254	7.82907	6.7254	6.95884	5.83134	6.84409	7.62844	5.93761	7.28936	7.67785	9.17426	7.37956	6.01556	4.85648	5.90404	12.3966	5.50193	10.3176	6.7751	6.31199	6.55613	5.49799	5.68948	6.15721	5.57088	6.36115	8.03745	7.30477	6.05089	8.06228	5.81601	5.17021	4.54282	5.28233	6.44502	6.15999	6.34467	5.83651	5.34007	8.70499	8.5963	7.26662	6.51422	5.38323	5.67231
1105	6.31749	6.19452	8.78032	6.50077	9.25738	8.01238	6.61563	7.22052	5.82286	7.02593	7.83272	6.08447	7.84669	7.84198	9.34754	6.84274	6.46693	4.91213	5.7231	12.8797	5.52626	11.3519	6.78195	6.19798	7.00387	5.68652	5.84534	6.43542	5.65415	5.90649	8.38911	7.53345	6.03531	7.76701	5.87767	5.26422	4.6366	5.34946	6.55002	6.02753	6.42767	5.61042	5.40857	8.71898	8.45073	7.93565	6.66994	5.33397	5.52987
1110	6.18751	5.86164	9.25018	6.51544	10.1211	8.06122	7.00477	7.01369	5.55681	7.30937	7.4936	5.98444	8.13593	7.90377	9.6161	6.79968	6.61587	4.95142	5.73978	13.035	5.53897	11.0721	6.30976	5.96168	7.00098	5.86189	5.96055	6.77103	5.62094	5.9276	8.75204	7.98108	5.5228	7.40334	5.72496	5.18863	4.62184	5.34815	6.48621	5.69386	6.60074	5.37054	5.40425	8.40157	8.45008	7.36028	6.79145	5.24212	5.31885
1115	6.25836	5.86413	9.49418	6.54476	10.0638	7.97709	7.38941	6.97218	5.67556	7.37515	6.80754	5.80001	8.05475	7.45358	9.4182	6.92371	6.06625	4.86045	5.76945	12.638	5.55562	10.3318	6.22367	5.76361	6.81621	5.86184	6.09757	6.71937	5.82061	6.35499	8.5634	7.87037	5.16179	7.445	5.61602	5.09442	4.54662	5.2876	6.39656	5.5661	6.6365	5.42719	5.18402	8.00342	8.35528	6.82915	7.16296	5.23845	5.38271
1120	6.30183	6.00537	9.91063	6.55943	9.36981	7.67771	7.65645	7.30566	5.65808	7.20789	6.6532	5.93727	8.35149	7.50964	9.49417	6.69838	5.91725	4.72317	5.77354	12.8415	5.70217	10.3983	6.22528	5.76656	6.79667	5.90252	5.97962	6.09165	6.08985	6.82628	8.1174	7.67967	4.97604	7.54522	5.42784	5.01528	4.51967	5.30254	6.43144	5.67775	6.90709	5.5218	5.11274	7.98406	8.46133	6.67773	7.55554	5.4045	5.59459
1125	6.01645	6.30625	10.8211	6.59976	9.18799	7.48399	8.03045	7.57802	5.49627	6.70452	7.02184	6.21967	8.63623	8.11031	9.76465	6.12958	6.40323	4.80575	5.96655	13.6318	5.88832	10.4841	6.3749	6.11409	6.6406	5.85857	5.78242	5.6217	5.79737	7.09389	7.79486	7.71321	5.13319	7.29239	5.61311	4.95502	4.45685	5.36812	6.44554	6.00409	7.28767	5.57752	5.23017	8.13363	8.48675	6.5465	7.62599	5.18895	5.93534
1130	6.21178	6.54733	10.9853	6.63643	9.39208	7.35998	7.82764	7.68257	5.732	6.48119	7.64309	6.13831	8.25965	7.98975	10.0311	6.45778	6.39636	4.87422	6.22467	14.7084	5.8928	10.1208	6.4597	5.98806	6.49821	5.57426	5.62099	5.70955	5.42779	7.33773	7.61113	7.69635	5.03735	7.19198	5.62328	5.01489	4.49559	5.24857	6.65019	5.96347	7.22598	5.65926	5.36409	8.2237	8.32837	6.62226	7.38716	5.00043	6.27296
1135	6.52322	6.79637	10.3713	6.68409	9.34609	6.89466	7.51836	7.65578	5.69511	6.62071	7.73767	5.75495	8.22226	7.45449	10.2575	6.51922	6.20937	4.94677	6.21486	15.6887	5.87239	9.64411	6.56051	5.57432	6.36247	5.57568	5.61421	6.12588	5.56434	7.57419	7.6064	7.74419	4.68744	7.45676	5.59584	5.10299	4.62566	5.21311	6.71781	5.80355	7.05047	5.83838	5.39186	8.37381	8.47807	7.08431	7.0903	4.98025	6.53063
1140	6.14727	7.04188	9.75743	6.72807	9.45476	6.71323	7.53702	7.64751	5.52861	6.46496	7.36975	5.70006	8.26595	7.24008	10.428	6.04678	6.81899	5.07464	6.19544	15.7667	5.92654	9.48131	6.50151	5.49993	6.41909	5.66967	5.87998	6.85981	5.49877	7.54586	7.7433	7.76477	4.87376	7.52206	5.71523	5.07009	4.75799	5.14532	6.9705	5.7932	7.0163	5.78824	5.36945	8.49205	8.60839	7.78977	6.97991	4.98881	6.41944
1145	5.90315	6.95621	9.36974	6.78302	9.71696	6.73749	7.53811	7.57298	5.76085	6.25941	7.47004	5.62627	8.02323	7.19396	10.4911	6.36499	6.91303	5.03324	6.43039	16.1891	5.85556	9.80823	6.72862	5.73636	6.48675	5.40519	6.04276	6.87139	5.37925	7.56623	8.23567	7.85806	5.2772	7.25035	5.84568	4.99982	4.82581	5.02658	6.99887	5.67415	6.86543	5.40844	5.34246	9.01499	9.25355	7.58589	6.75739	5.14037	6.08855
1150	6.20387	6.5885	9.44318	6.82694	9.79046	6.91568	7.63549	7.52721	5.82021	6.47746	7.78923	5.66022	7.9133	7.48682	10.7803	6.61223	6.826	5.0146	6.59063	16.4616	5.78122	10.2657	7.50244	5.95383	6.34833	5.10209	6.05936	6.39195	5.39918	7.3256	8.69369	7.802	5.19086	6.89805	5.94762	4.99073	4.75462	5.10361	6.49085	5.653	6.62004	5.16083	5.35514	9.75421	9.45632	7.20335	6.66084	5.42819	6.13168
1155	6.13123	6.25723	10.1235	6.88911	9.90708	7.02135	7.90807	7.53743	6.15395	6.44244	7.3942	5.75593	7.70372	7.65545	11.1572	6.40213	6.93704	4.92517	6.59032	16.3146	5.7936	10.0446	7.10658	6.30101	6.272	4.96197	6.12117	6.62299	5.43216	6.94019	8.49203	7.75398	5.11819	7.31919	5.86815	5.11632	4.63166	5.26239	6.65166	5.63216	6.4372	5.36474	5.31881	10.0141	9.19262	7.76311	6.53182	5.32324	6.10323
1160	5.65871	6.25184	10.6025	6.94754	9.79396	6.82446	8.20461	7.32682	6.57574	6.22677	6.96667	5.81251	7.60066	7.61566	10.9201	5.62136	6.31037	4.73713	6.24364	16.5145	5.78035	9.74487	6.49321	6.53554	6.42567	4.76035	6.37308	6.70076	5.32656	7.40464	8.17396	7.99688	5.21046	7.30937	5.87661	5.23782	4.78444	5.3112	6.74854	5.39835	6.35304	5.62189	5.26126	9.89688	9.54523	7.85366	6.22892	5.13012	5.89753
1165	5.71696	6.14322	10.7473	7.00586	9.58091	6.78695	8.34931	7.19463	6.32202	6.14675	7.04251	6.06492	7.64305	7.41086	11.1235	5.53942	5.88265	4.68656	5.8775	16.758	5.81974	9.76459	6.48909	6.26717	6.62071	4.43819	6.44449	6.73299	5.24111	7.51948	7.93187	7.8942	4.70911	7.02245	5.85111	5.21068	4.79688	5.34752	6.44855	5.24339	6.4733	5.75266	5.31145	9.57395	9.68892	7.32965	6.47752	5.30438	5.88275
1170	5.91675	5.95924	10.9504	7.06408	9.33668	6.9004	8.44023	7.37781	5.87192	6.11833	6.95548	6.07735	7.67816	7.13624	11.6468	6.03161	5.7987	4.8292	6.14365	16.9156	5.90589	10.3224	6.64704	6.4556	6.64201	4.46404	6.21504	7.01714	5.3802	7.28608	7.87572	7.77888	4.49449	6.87754	5.73218	5.18653	4.54315	5.38695	6.60272	5.43923	6.46884	5.70794	5.34938	9.03793	9.51016	7.23434	6.63812	5.70699	5.89225
1175	5.8535	5.97166	10.5343	7.12216	8.91036	6.84957	8.47163	7.37133	5.60942	6.04855	6.73682	5.96342	7.89176	6.93734	11.7	6.42425	5.87917	4.9369	6.51753	16.8141	5.93824	11.1101	6.58842	7.10515	6.41361	4.45045	6.01022	7.3912	5.37088	6.96469	7.70809	7.89338	4.76988	6.82954	5.58718	5.15687	4.4786	5.44614	6.72537	5.51624	6.40325	5.77999	5.42781	8.65189	9.489	7.16812	6.56175	5.90734	5.87331
1180	5.71992	5.92748	10.468	7.17286	8.78456	7.09408	8.76289	7.41933	5.45934	5.74868	6.8205	5.85911	7.81396	6.91828	11.5376	6.62978	5.83616	4.95912	6.50928	16.6199	5.87348	11.9538	6.35127	7.03642	6.32142	4.54045	6.08432	7.67036	5.35702	7.01013	7.38198	7.71222	4.8882	7.17249	5.56741	5.10151	4.47713	5.56305	6.81889	5.70072	6.45195	5.64526	5.52696	8.33826	9.34035	6.98658	6.23134	5.8472	5.88944
1185	5.76212	6.03919	11.2284	7.23065	9.15597	7.27988	9.07522	7.64405	5.47074	5.608	7.11406	5.88055	7.61855	6.91391	11.3246	6.83319	5.88273	4.92808	6.58217	15.9666	6.22733	12.3465	6.79544	6.34251	6.50731	4.72383	6.12139	7.61303	5.36754	7.00844	7.62602	7.72304	4.5322	7.13376	5.62056	5.08344	4.37291	5.47235	6.69434	5.81981	6.41911	5.39975	5.60537	8.30117	9.52794	7.17402	6.0518	5.90175	5.81326
1190	5.79507	6.28741	11.7632	7.27747	9.18357	7.1706	9.00843	7.91844	5.48724	5.80018	7.17929	6.05036	7.84129	6.84595	11.1515	6.59685	6.24758	4.84569	6.59848	14.0941	6.28922	11.3819	6.77557	6.21036	6.85323	4.68828	6.05457	7.14059	5.12858	6.76245	7.67915	7.82854	4.44459	7.0946	5.62746	5.0986	4.29737	5.26265	6.47557	5.52082	6.3702	5.39672	5.56631	9.01101	10.2544	7.07048	6.10089	5.75556	5.80381
1195	5.86685	6.26458	11.8134	7.33134	9.04294	7.2755	8.77424	8.06382	5.56241	6.02352	6.76133	5.90309	7.89659	6.95193	11.3792	6.22902	6.43391	4.77054	6.38189	11.6478	6.12378	10.5087	6.54867	5.98048	7.04454	4.62001	5.99365	6.64923	4.83466	7.20014	7.91923	8.01871	4.46914	7.03124	5.54609	5.17652	4.30917	5.18051	6.50515	5.41829	6.30577	5.34985	5.41174	9.22726	10.0813	6.94818	6.05384	5.48792	5.74588
1200	5.90805	6.22087	12.0566	7.36359	9.17734	7.33162	9.03382	7.62543	5.60654	5.80516	6.26973	5.73127	7.77597	6.94928	11.4508	6.31334	6.19373	4.73894	6.30265	10.5915	6.22951	11.224	6.63894	5.77191	7.04475	4.67849	5.91669	6.56771	5.06939	7.17053	8.60338	8.41048	4.27915	7.2368	5.51455	5.23193	4.31564	5.26618	6.60096	5.32271	6.40385	5.43975	5.46298	8.94703	10.1982	7.00452	6.17706	5.50263	5.71537
1205	5.869	6.26977	12.3047	7.39577	9.01457	7.23529	9.81237	7.28685	5.40852	5.48885	6.70412	5.67803	7.93074	6.81293	11.3516	6.56847	5.89128	4.74724	6.48624	10.5509	6.13078	11.8361	6.83843	5.67831	7.0431	4.68571	5.86324	6.33463	5.22075	6.9185	8.49369	8.33874	4.43382	7.17706	5.66529	5.19449	4.30066	5.40515	6.36888	5.39729	6.43578	5.51208	5.43765	9.38079	10.1436	6.79794	6.21909	5.31731	5.76946
1210	6.08733	6.19315	11.8545	7.40648	8.86569	6.9895	10.5915	7.88439	5.43175	5.56861	7.27509	5.69752	8.13414	6.84915	11.3166	6.68244	5.85959	4.77452	6.58215	10.3371	6.1007	12.7994	6.96029	5.62238	7.54948	4.63803	5.88343	5.74215	5.11196	7.2473	7.70499	8.16483	4.44058	6.89253	5.51693	5.30608	4.14622	5.37464	6.27017	5.69135	6.17495	5.47676	5.26208	9.13538	9.67412	6.50856	6.14938	5.19969	5.96102
1215	6.2966	6.3575	11.5998	7.42074	9.07386	6.88398	10.9626	8.23111	5.60575	5.64226	6.91546	5.78076	8.43723	6.97112	10.8047	6.67065	5.80802	4.82776	6.49527	9.77275	6.06051	13.0619	6.93722	5.74202	7.74256	4.64905	5.88585	5.36482	5.20906	7.7346	7.55501	7.91665	4.28329	7.12027	5.29905	5.44505	4.48988	5.27175	6.4691	5.55456	6.27051	5.35076	5.37202	8.06139	9.71766	6.27694	6.2959	5.10819	6.02923
1220	6.73932	6.20685	11.3915	7.43855	8.8636	7.05606	10.4733	8.24591	5.89772	5.46958	6.80172	5.68501	8.60898	7.04975	10.4526	6.50436	6.11675	4.91818	6.24445	9.63616	6.49055	12.1898	7.02759	5.78634	7.22194	5.0243	5.84411	5.30893	5.30252	7.69018	7.47088	7.75895	4.22456	7.29157	5.29652	5.39555	4.93444	5.29618	6.38313	5.2274	6.51999	5.18107	5.44382	7.82715	9.50698	6.34486	6.57628	5.23082	5.94407
1225	7.22606	5.64784	10.8924	7.44923	8.85024	7.16071	9.70993	8.39521	5.96452	5.74766	7.2739	5.65581	8.61187	6.97398	10.5501	6.62315	5.91852	4.95057	6.21029	9.7129	6.87876	12.3369	7.25216	5.77098	6.73748	5.06083	5.78977	5.20591	5.17358	7.49389	7.37856	7.70974	4.11016	7.31246	5.35009	5.34285	4.67011	5.23879	6.16392	5.4083	6.58447	5.11992	5.50133	7.75993	9.75002	6.53569	6.41885	5.35126	5.97443
1230	6.97851	5.73641	10.8658	7.47056	9.15423	7.32318	9.52765	7.83337	5.75345	6.25353	7.03731	5.7669	8.78633	7.17843	10.7372	6.83947	5.74226	5.00815	6.46542	9.96465	6.53316	11.6881	7.83258	5.6661	6.69897	5.01227	5.79837	5.02207	5.03711	7.51126	8.42438	7.75235	3.99226	7.32301	5.39826	5.38344	4.38841	5.11866	6.04448	5.55557	6.55127	5.13076	5.46436	7.84593	9.65324	6.4482	6.37153	5.35534	5.89223
1235	6.22266	5.86227	11.3161	7.47766	9.40452	7.29903	9.79778	7.40747	5.74981	6.33179	6.62727	5.88668	8.6917	7.57817	10.7466	6.37805	6.16798	5.06198	6.51506	10.1295	6.20633	10.4633	8.07168	5.85473	6.75122	5.02239	6.10449	4.96367	5.1744	7.7728	8.93146	8.01198	4.20143	7.25612	5.4163	5.31044	4.38328	5.14053	6.02464	5.45766	6.6085	5.09634	5.4207	7.98222	9.50918	6.51719	6.41281	5.53542	5.7473
1240	5.95676	5.69702	11.0599	7.49539	9.54993	7.23547	9.52611	7.78929	5.7101	6.28595	6.49542	5.72507	8.49548	7.51148	10.9133	6.07644	5.89011	5.00686	6.34336	10.7567	6.24821	10.1257	8.2334	5.99375	6.66613	4.79454	6.21173	5.12799	5.60934	8.29062	8.75064	8.15178	4.44516	7.53144	5.41476	5.17152	4.34022	5.16131	6.16497	5.20875	6.6927	5.18799	5.50279	7.8563	9.66372	6.60337	6.13471	5.56931	5.76019
1245	6.07155	5.61995	9.9714	7.50602	9.25261	7.06508	8.4283	8.10074	5.64563	6.2903	6.2441	5.44614	8.49493	7.19717	10.8084	6.09347	5.62154	5.04664	6.04205	11.3359	6.47328	10.236	8.30913	6.0183	6.53456	4.758	6.36642	4.9182	5.7241	8.12972	8.65372	8.33475	4.52025	7.2671	5.2364	5.09923	4.29499	5.03386	6.48222	5.25166	6.56632	5.29107	5.52136	7.60268	10.3539	6.27512	6.08339	5.48923	5.84571
1250	5.96777	5.61322	9.51203	7.53433	8.86479	7.25552	7.60365	8.14308	5.61748	6.15653	6.15278	5.48811	8.95427	6.84088	10.4801	6.2349	5.59407	5.42766	5.94358	10.9783	6.89677	10.2221	8.04482	6.01865	6.33536	4.57017	6.8728	4.56795	5.34141	7.8406	8.80737	8.24939	4.50297	6.46404	5.16276	5.13124	4.3259	4.79338	6.69216	5.91065	6.58876	5.21578	5.50673	7.69057	10.6024	6.03593	5.90094	5.52961	5.748
1255	5.98678	5.66151	9.36809	7.54846	9.07275	7.47008	7.43322	7.98324	5.71713	5.94103	6.12869	5.71796	8.97014	6.6712	10.9743	5.99491	5.47183	5.35609	5.99459	10.0072	7.12817	9.45465	8.04012	5.66751	6.17357	4.22878	7.16995	4.46732	5.17311	7.96041	9.05733	8.10249	4.8903	6.38309	5.4435	5.20488	4.39197	4.75459	6.77957	6.26425	6.84052	5.12524	5.59227	7.46102	9.89279	6.26949	5.89464	5.78985	5.91139
1260	6.12701	5.61718	9.68076	7.57315	9.45665	7.24594	7.38364	7.90515	5.7567	5.84747	6.0612	5.85405	8.47061	6.80634	11.7172	5.96001	5.55502	5.04453	6.20235	9.95631	6.85396	8.93187	7.95308	5.56006	6.1586	4.0934	7.00335	4.28906	5.23499	7.94522	8.67759	8.42513	4.94023	6.44929	5.46922	5.11587	4.53502	4.98645	6.75179	5.82171	6.62202	5.31433	5.63596	7.04197	9.83831	6.75047	5.87791	5.79343	5.89224
1265	6.27299	5.63695	10.7339	7.58372	9.16298	7.18094	7.66259	8.06301	5.78164	6.02096	6.25208	5.7055	8.1553	6.90293	11.8238	6.20698	5.61951	5.06044	6.48567	11.3507	6.54126	8.62202	8.06114	5.69155	6.08369	4.07543	6.75249	4.41366	5.25925	7.87877	8.37852	8.90753	4.58699	6.80612	5.32541	5.05903	4.56485	5.07305	6.62814	5.00033	6.50613	5.34887	5.63187	7.55048	9.92039	6.98207	5.71895	5.74793	5.59973
1270	6.63779	5.63575	11.0015	7.5978	8.89542	7.01358	7.59651	8.25219	5.73316	6.15124	6.41601	5.58088	7.68928	7.01218	11.7928	6.30607	5.3644	5.18481	6.59916	12.3471	6.28831	8.93676	8.1756	5.58259	6.06592	4.14566	6.88919	4.51168	5.22815	7.63817	8.18957	8.90462	4.66134	7.0666	5.3361	5.24288	4.41776	4.89743	6.61447	4.63359	6.59033	5.22592	5.62839	7.54073	10.5343	6.99374	5.82923	5.77194	5.75093
1275	6.70474	5.74323	10.5773	7.60834	8.93334	7.13998	7.24817	7.99346	5.52866	6.31489	6.39277	5.52753	7.49881	7.46147	11.078	6.52009	5.25463	5.26825	6.52788	12.984	6.01743	9.13636	8.13169	5.39504	6.70953	4.1002	6.93718	4.55316	5.38723	7.75782	7.95584	8.65817	4.63513	6.86548	5.33059	5.43931	4.37299	4.76343	6.66735	4.4707	6.67398	5.37437	5.53414	7.01242	10.7538	7.35282	6.01819	5.78248	5.72669
1280	6.38591	6.03896	10.7948	7.61888	9.13597	7.14402	7.25	7.85473	5.73235	6.41657	6.41388	5.6633	7.44946	7.65018	10.4163	6.63327	5.4414	4.95536	6.38138	14.1542	6.00065	8.4819	7.84141	5.37195	7.16409	4.00134	6.72916	4.98553	5.35378	7.84456	7.74223	8.57758	4.74602	6.66382	5.31271	5.46292	4.36414	4.77977	6.6283	4.8686	6.8779	5.44495	5.46712	7.03139	10.3634	7.95918	6.03602	5.76168	5.62521
1285	6.03019	6.16026	10.982	7.63291	9.63033	6.70729	7.26456	7.86778	5.81456	6.36449	6.31947	5.79705	7.36305	7.36399	11.1866	6.5103	5.83312	4.90706	6.09185	14.6293	5.92389	8.08308	7.45972	5.61697	6.67192	4.09883	6.79388	5.69523	5.26543	7.6923	7.47016	8.49933	4.80646	6.8236	5.45291	5.36217	4.36321	4.90878	6.55055	5.33758	6.77447	5.35811	5.53434	7.11594	10.2998	7.91016	6.28809	5.58483	6.04643
1290	5.93285	6.42644	10.8098	7.64342	9.85363	6.61244	7.01388	7.67414	5.89251	6.36596	6.14954	5.67623	7.5074	7.16234	10.7905	6.43139	5.99585	4.87934	5.82422	13.6531	5.93499	8.69653	7.22428	5.78819	6.22139	4.67849	6.76903	5.84062	5.27704	7.69528	7.47953	8.60262	5.3873	6.9125	5.65011	5.35856	4.38979	4.84309	6.45877	5.13116	6.51275	5.23199	5.62791	7.18381	10.7439	7.43302	6.62675	5.45053	6.07593
1295	5.8798	6.46183	10.6646	7.65393	9.82341	6.65608	6.80325	7.75391	6.00566	6.22562	6.22324	5.46683	7.55583	7.32226	9.14022	6.16625	6.21738	4.72125	5.80715	13.2641	6.00628	8.91907	7.0014	5.72089	6.4324	4.80183	6.5422	5.46617	5.15572	7.71957	7.45415	8.62233	5.56152	6.60068	5.6001	5.47002	4.32765	4.75779	6.60366	4.81131	6.47978	5.05688	5.59268	7.17675	10.4278	7.34771	6.54398	5.29671	6.0002
1300	5.73176	6.26347	10.5917	7.66792	10.2707	6.94306	7.20276	7.79928	5.84523	6.18848	6.33624	5.45837	7.6118	7.93746	7.77401	5.9607	5.99189	4.89372	5.7985	13.6392	5.985	8.75434	6.80741	5.63209	6.63483	4.40036	6.54555	4.6153	5.31694	7.78101	7.27741	8.2995	4.7039	6.97786	5.57132	5.48541	4.41269	4.80066	6.54057	4.70523	6.61784	4.97618	5.68838	7.06879	9.71824	7.77129	6.21388	5.23996	6.3681
1305	5.73754	6.45346	10.5458	7.6784	10.064	7.0968	7.50174	7.64783	5.78151	6.39269	6.449	5.52771	7.71544	8.33831	7.38539	5.67178	5.72017	5.05144	5.83847	13.655	5.96178	9.55265	6.78908	5.89151	6.77704	4.37921	6.47979	4.3463	5.58097	7.89581	7.11406	8.22065	4.76359	7.35165	5.56789	5.53872	4.8129	4.83985	6.29309	4.30035	6.72553	5.00976	5.77148	7.37434	9.56558	7.49555	6.12147	5.37282	6.08187
1310	6.2532	6.721	10.3937	7.68887	9.25427	7.00185	7.35761	7.88124	5.76961	6.52771	6.60175	5.57411	7.73021	8.304	7.60405	5.55363	5.77851	4.94272	6.09361	13.8349	5.92951	9.46134	7.00039	5.97754	6.90132	4.48729	6.45159	4.43494	5.49892	8.23627	6.85246	8.2464	4.89555	6.95997	5.55831	5.52792	5.21219	4.87872	6.34918	4.26905	6.6432	5.04937	5.64549	7.5591	9.1501	7.03659	6.18418	5.53424	5.7648
1315	6.53398	6.87814	10.3044	7.70282	8.91954	6.87963	7.34718	8.06082	6.00964	6.38441	6.459	5.51598	7.86359	8.24986	7.85863	5.86568	5.93349	4.76217	6.39853	14.0489	5.9293	9.06408	7.30303	5.84567	6.66005	4.34649	6.33343	4.5956	5.58575	8.24647	6.56845	8.11896	4.82054	6.91428	5.50599	5.3596	5.09306	4.83027	6.33662	4.80455	6.56523	5.10027	5.63963	7.44081	8.65544	7.52362	6.1702	5.6283	5.66156
1320	6.14733	7.2272	10.5426	7.71674	8.2797	7.16446	7.67186	8.25501	6.77083	6.31285	6.60408	5.75411	8.05923	8.57498	8.17215	5.94098	6.00463	4.6653	6.36928	13.8489	6.08292	9.4873	7.22642	5.79172	6.13836	4.20364	6.0622	4.71485	5.61468	8.13987	6.49446	8.04389	4.87233	6.82318	5.48193	5.30327	4.59096	4.78478	6.23099	4.89335	6.70007	5.0863	5.83433	7.51948	9.23509	7.44061	6.24499	5.79786	5.30186
1325	5.6965	7.47231	10.9644	7.73413	8.17564	7.42056	8.11492	8.53225	7.42181	6.4386	7.03228	6.12225	8.35094	8.44123	8.11345	5.85505	5.80966	4.80105	6.43381	13.8343	6.15626	10.0847	7.10403	5.71652	5.99064	4.30011	6.15978	5.05028	5.57101	8.45668	6.64545	8.20828	4.9665	6.30032	5.88095	5.33428	4.42035	4.72647	6.037	4.65105	6.61606	5.01195	6.05764	7.30601	10.2145	7.16003	6.49136	5.94194	5.24887
1330	5.73984	7.4126	10.4514	7.75842	8.98778	7.14914	8.26335	8.54469	7.67871	6.41635	6.95382	5.78868	8.47612	8.08014	8.06884	5.69289	5.79362	5.15654	6.71309	13.7244	6.12399	9.51641	7.18749	5.86662	6.36282	4.44854	6.27548	5.19429	5.63461	8.68393	6.76613	8.48233	4.90959	6.27342	5.75445	5.23878	4.73409	4.61248	6.04519	4.51582	6.27657	5.11028	6.07301	7.23053	10.1222	7.60044	6.54545	5.95245	5.38792
1335	5.7966	7.16117	10.0191	7.78612	9.32626	7.08607	8.24283	8.34598	7.50122	6.39835	7.06514	5.37156	8.4597	7.98148	8.64114	5.60845	5.69535	5.1629	6.49903	13.6473	6.13079	8.14901	7.224	5.70906	6.85495	4.36711	6.18379	4.63348	5.66762	8.52258	6.64342	8.43366	4.89149	6.6519	5.5849	5.15552	5.49595	4.50243	6.29788	4.20776	6.35522	5.2578	5.80133	7.29316	9.62247	7.50781	6.49009	5.99471	5.63666
1340	5.9755	7.03032	9.98911	7.82063	9.22551	7.36228	8.36238	8.25458	7.12635	6.3646	7.21936	5.42203	8.6782	7.98426	9.14917	5.5001	5.63397	4.87952	6.25824	13.7985	6.1052	8.59492	6.92056	5.57418	6.75563	4.25917	6.04367	4.13524	5.50418	8.34599	6.69786	8.31108	4.96457	7.00737	5.63658	5.18979	6.04863	4.54871	6.69607	4.0662	6.45203	5.35073	5.26077	7.31099	10.3231	6.92224	6.32331	6.15272	5.90887
1345	6.10408	7.0371	9.78761	7.8619	9.08965	7.39329	8.4275	8.14568	7.01116	6.46325	7.08563	5.44144	8.87947	7.73137	9.0571	5.53327	5.49371	4.84556	6.24825	13.7012	6.0523	9.01972	6.89285	5.5446	6.36084	4.21811	5.987	4.01006	5.18371	8.24656	6.73179	8.51197	5.05655	6.75714	5.68082	5.22868	6.1222	4.77053	6.86138	4.61549	7.01557	5.3099	5.58602	7.45259	11.693	6.65773	6.28851	6.17851	6.26728
1350	6.43004	6.67821	10.0972	7.88592	9.30044	7.38545	8.17071	8.01438	6.8853	6.50008	7.16019	5.48208	8.82384	7.17883	8.52055	6.22346	5.74741	4.83061	6.36092	13.3638	6.0403	8.65208	6.98047	5.44961	5.91354	4.37166	6.17017	4.02148	5.30236	8.47479	6.75704	8.38281	5.15238	6.73638	5.7043	5.24542	5.99491	4.98815	6.61544	5.2104	7.47861	5.08867	5.84281	7.63316	11.4155	6.79177	6.22508	6.06404	6.26512
1355	6.8115	6.5485	10.5335	7.93715	9.61256	7.66762	8.20099	8.15793	6.80484	6.19916	7.08565	5.58133	9.02552	7.12889	7.83554	6.8141	6.06039	4.99307	6.29244	12.9623	6.07152	8.97939	6.69745	5.66637	5.58086	4.47548	6.27656	4.16619	5.70128	8.61673	6.69835	8.01899	5.05185	7.03086	5.71568	5.2749	5.91266	4.91748	6.59449	5.15573	7.25703	4.91265	5.3897	7.68434	10.4287	6.91952	6.22877	6.09705	6.00398
1360	6.70379	6.43912	10.8005	7.97451	9.72541	7.70461	8.22661	8.15845	6.84418	6.17295	6.88058	5.49557	9.50182	7.22832	8.10501	6.08454	6.13415	5.12792	6.34537	12.7477	6.11252	9.74575	6.47969	5.77493	5.4032	4.69148	6.28331	4.48785	5.80062	8.55028	6.62714	7.88062	4.97672	7.08051	5.78685	5.34068	5.67288	4.71845	6.84146	4.87757	7.03667	4.87431	5.11167	7.52541	11.3936	6.61881	6.58764	6.17108	5.75498
1365	6.82949	6.16325	10.7036	8.0354	9.39102	7.58291	7.84003	8.34342	6.96037	6.22819	6.89728	5.44326	10.0942	7.48876	8.18972	5.00391	5.79514	4.9721	6.87931	12.6318	6.13357	9.54597	6.49042	5.9225	5.44524	4.74789	6.17635	4.73723	5.7368	8.62234	6.72366	7.50554	5.03029	7.37077	6.07461	5.26823	5.33735	4.67136	6.89676	4.89363	7.37915	4.8842	5.24587	7.3474	11.5396	6.67839	6.8772	6.21474	5.47829
1370	6.83026	6.33489	10.3732	8.10264	8.64837	7.40766	7.86281	8.7011	7.04893	6.11773	6.99369	5.57145	10.0868	7.71967	7.39504	5.17049	5.4861	4.9325	7.38784	12.6164	6.18601	9.64653	6.88133	6.37652	6.04664	4.46743	6.32823	4.66668	5.65341	8.46232	6.67619	7.34444	5.07986	7.62115	6.01472	5.30355	5.0828	4.66597	6.9018	4.86806	7.79685	4.8225	5.16352	7.08256	11.0353	7.05355	6.99804	6.28875	5.41244
1375	6.66241	6.43358	10.8659	8.16609	8.29711	7.07941	8.26766	8.54333	7.03873	6.16711	7.00758	5.54967	9.49212	7.6362	6.9793	5.34259	5.45275	4.92421	7.05305	12.462	6.28432	9.69322	6.78825	6.43472	6.1427	4.46787	6.42371	4.47046	5.73667	8.47512	6.85408	7.49631	5.11782	7.2432	5.84295	5.44771	4.93469	4.76417	6.94663	4.6811	7.6843	4.93802	5.24945	7.03624	11.4279	7.19257	6.83801	6.52103	5.541
1380	6.54179	6.21895	11.472	8.23244	8.45034	6.84829	8.70255	8.19716	6.82639	6.19879	6.9387	5.4847	8.96005	7.4325	7.52691	5.22635	5.46607	4.84742	6.11091	12.3086	6.27795	9.0659	6.4026	6.50462	5.55143	4.45696	6.1061	4.91361	6.02885	8.59882	6.69405	7.61023	5.16755	7.05502	6.15391	5.51252	4.92499	4.89238	7.09309	4.72396	7.53603	5.1387	5.46716	7.49681	11.2491	7.13696	6.59387	6.76021	5.66401
1385	6.6227	6.04135	12.3636	8.29179	8.52528	6.9054	9.33166	8.17803	6.50238	6.31793	6.89333	5.44584	8.39719	7.43361	8.65335	5.0591	5.4966	4.82035	5.94548	12.1742	6.42496	8.39687	6.43584	6.44611	5.27741	4.66336	6.03069	5.10594	6.05331	8.53017	6.39028	7.6327	5.1592	7.17839	6.05773	5.57091	4.95871	4.90894	7.18692	4.65692	7.84378	5.15967	5.3339	7.91258	10.7195	7.10435	6.70895	6.83035	5.89198
1390	6.66503	6.20439	13.2366	8.35736	8.3094	6.97457	8.7503	8.31968	6.46659	6.50374	6.995	5.3214	8.14575	7.72065	9.16311	4.91616	5.38153	4.8357	6.06403	12.1208	6.77785	7.31005	6.58629	6.01163	5.18729	4.65572	6.57483	4.77938	6.17157	8.21788	6.37663	7.88686	5.35093	7.31451	5.74854	5.55966	5.27901	4.91627	6.94006	4.30922	7.93993	5.01113	5.28396	7.96271	10.2502	7.24336	6.99986	6.65903	5.91635
1395	6.02713	6.13552	12.8697	8.41604	8.24963	6.90693	7.9707	8.23109	6.76275	6.34595	7.0619	5.3531	8.07754	7.5645	8.92994	5.437	5.44958	4.93956	6.20538	12.2873	6.56808	7.5829	6.57223	6.05072	5.23226	4.37277	6.87439	4.63721	6.18609	8.11358	6.32505	8.06295	5.51459	7.71351	5.67381	5.51205	5.30483	4.9515	6.78162	4.53342	7.92605	4.92264	5.27346	7.66151	10.0351	7.63316	6.84736	6.77617	6.41703
1400	5.96565	5.88668	12.3293	8.47769	8.24684	6.71229	7.81074	8.09623	6.66054	6.18392	6.97137	5.41954	7.98442	7.25096	8.50315	5.7971	5.60095	4.95434	6.74741	12.2109	6.19534	9.08853	6.40654	6.17284	5.35936	4.70473	6.6537	4.53406	5.94159	8.06123	6.46817	7.9659	5.4785	7.87064	5.66113	5.50589	5.47752	4.94233	6.9253	4.50639	8.11055	5.30492	5.25498	7.35863	9.62244	7.51706	6.59783	6.86458	6.63307
1405	6.23413	5.75563	12.536	8.53585	8.02661	6.79495	8.04034	8.33265	6.09115	6.0844	6.99005	5.54563	8.19457	7.47247	8.28463	5.33965	5.42531	4.87976	7.14481	12.1894	6.12599	9.23871	6.30152	6.17283	5.31296	4.78976	6.59921	4.54553	5.77409	7.9649	6.52881	8.16183	5.48971	7.78381	5.60673	5.44241	5.64006	4.85524	6.89038	4.21523	8.31342	5.60524	5.18673	7.17536	9.52005	7.1267	6.70461	6.68055	6.00898
1410	6.28334	5.62302	12.7258	8.59381	8.07052	7.15378	8.29057	8.37312	6.7409	5.95581	6.9491	5.6372	8.40117	7.63837	7.94662	5.00326	5.39208	4.94571	7.42122	12.7308	6.00947	7.96492	6.67173	6.37926	5.55222	4.67512	6.65242	4.80978	5.55652	8.22792	6.32261	8.46719	5.47971	7.53851	5.46177	5.41768	5.54954	4.90994	6.63343	4.01819	7.99161	5.47836	5.15898	6.87901	9.50858	7.24409	6.70646	6.46021	5.69634
1415	6.44804	5.62832	12.5031	8.65161	8.11527	7.38967	8.43407	8.34985	7.30405	5.88694	6.83394	5.74452	8.47583	7.63582	7.50589	5.28592	5.53525	5.06295	7.41806	13.4435	5.95187	8.33298	6.78225	6.43183	5.67979	4.85128	6.58448	4.92191	5.41524	8.23263	6.40204	8.49615	5.43187	7.47094	5.34661	5.50961	6.22147	5.03702	6.63158	4.04608	7.19661	5.48663	5.14056	6.92358	10.2634	7.3736	6.76738	6.23304	6.44058
1420	6.80416	5.92844	12.4463	8.7061	8.16154	7.49879	8.43198	8.24421	7.7307	5.92529	6.86246	5.80327	8.83693	7.54364	7.27844	5.26443	5.31774	5.12077	7.67949	13.8783	6.03528	9.13079	6.81313	6.22058	5.56265	4.76864	6.67111	4.80099	5.45172	7.96717	6.71944	8.31283	5.50071	7.30884	5.34506	5.51347	6.60215	5.13257	6.72336	4.85807	6.844	5.78262	5.0619	6.97973	11.1366	7.3368	6.84632	6.14171	7.12241
1425	7.39083	6.10223	13.0706	8.76374	8.34812	7.5156	8.99454	8.0225	8.47243	5.99365	6.9973	5.97132	9.167	7.40544	6.97979	4.79702	5.28991	5.10374	8.58339	13.9787	6.12404	8.43476	6.80716	6.16303	5.51649	4.56268	6.79645	4.79442	5.60975	8.24833	6.76293	8.32536	5.51816	7.35433	5.43487	5.4756	6.52236	5.13257	6.78902	5.14794	6.88385	5.90391	4.81664	6.6777	10.8488	7.37949	6.57667	6.12088	7.14942
1430	7.48411	6.10537	13.7061	8.81819	8.11288	7.6199	9.01134	7.99597	8.90512	5.97218	6.89294	6.18318	9.17463	7.07292	7.23827	5.35307	5.68105	4.99984	9.0847	13.7897	6.17629	7.28683	6.58685	6.40919	5.56883	4.5092	6.54755	4.88462	5.56897	8.47711	6.55505	8.36607	5.3791	7.50601	5.39667	5.44894	6.41009	5.18497	6.77116	4.82459	6.82151	6.33049	4.77852	6.79188	10.9624	7.40626	6.61264	6.23137	7.0409
1435	7.14702	6.04201	13.3497	8.87268	7.73056	7.753	8.53649	7.97392	9.98198	6.03755	6.88336	6.00889	9.06651	7.01147	7.39411	5.90047	5.57008	5.18849	8.59319	13.3914	6.17027	7.43117	7.06342	6.18771	5.67736	4.28483	6.40222	4.85709	5.54405	8.28082	6.51754	8.58723	5.34483	7.31328	5.34881	5.34452	6.53106	5.2883	6.62851	4.68429	6.91248	6.67935	4.86555	8.13435	11.0926	7.64918	6.62017	6.28764	6.52804
1440	6.8672	6.06083	12.512	8.93049	7.75711	7.68304	8.35048	8.10935	10.5413	6.03007	6.9791	5.8524	9.08612	7.31475	7.05017	5.62997	5.3357	5.27953	7.67089	13.0966	6.16269	8.02657	7.21364	6.20394	5.42755	4.1427	6.66055	4.83224	5.74178	8.12575	6.56703	8.87613	5.30799	7.45391	5.25623	5.30666	7.15487	5.12326	6.68386	4.4421	7.05612	7.18226	5.03969	9.6925	10.9863	8.20895	6.24255	6.23422	5.88981
1445	6.63632	6.19677	11.8722	8.98524	7.93922	7.6755	7.65471	8.44778	10.4999	5.8694	6.86981	5.75058	9.04949	7.26641	6.71906	5.33048	5.92283	5.06114	7.41763	12.6566	6.51834	8.11741	7.20002	6.76706	5.01518	4.14706	6.86412	4.93848	6.23823	8.01022	6.44279	8.86153	5.33405	7.74355	5.12487	5.37512	7.53235	4.88546	6.80667	3.99991	7.42655	7.4884	5.19958	9.80936	11.599	8.08574	5.96414	6.47021	5.67798
1450	6.56661	6.25421	11.3262	9.04014	8.30133	7.91233	7.43902	8.43576	10.0222	5.79664	6.87995	5.72603	8.81367	7.22908	6.65549	5.46342	7.19499	4.83678	7.27023	12.0667	6.6167	7.80961	7.32944	6.46536	4.84396	4.1073	6.86307	4.93814	6.36004	8.18989	6.27867	8.68953	5.41434	7.72948	5.41108	5.38515	7.68554	4.77052	6.99872	3.89258	7.51295	7.54763	5.12502	8.98242	11.8247	8.03595	6.1807	6.0353	5.58346
1455	6.60903	6.54518	10.8983	9.09843	8.53338	7.83787	8.35923	7.97401	9.45524	5.90711	6.88681	5.79333	8.5442	7.51479	6.82376	5.38202	7.21861	4.84628	7.48255	12.3289	6.85194	7.55879	7.27723	6.14259	4.70586	4.15324	6.80699	4.83781	6.06849	8.25697	6.21847	8.66643	5.47058	7.55528	5.53113	5.38997	7.64608	4.809	6.99991	3.86244	7.15268	7.64414	5.05456	8.65339	11.7601	8.48702	6.23755	5.88936	5.61323
1460	6.64544	6.56279	10.6241	9.15029	8.53927	7.60807	8.51408	8.07046	9.21195	5.91997	6.81977	5.70245	8.24438	7.31649	6.84251	5.23669	6.0867	4.88924	8.45503	12.6558	6.96092	7.64176	7.23145	6.47712	4.76785	4.24935	6.7773	4.78136	5.87142	8.18814	6.24214	8.81012	5.55537	7.38534	5.40594	5.40423	7.6362	4.98702	7.11959	3.79385	7.22313	7.43697	5.0989	8.5883	11.6552	8.33675	6.21808	6.60962	5.8314
1465	6.5864	6.50007	10.6052	9.20524	8.54171	7.45988	8.61948	8.06468	9.47412	5.83982	6.68595	5.6296	8.07648	7.1319	7.15442	4.97534	5.69053	5.02794	8.9344	12.7514	6.80636	7.43638	7.01308	6.67524	4.85312	4.30037	6.51862	4.80795	5.58759	8.56106	6.3991	8.79095	5.58777	7.38731	5.56624	5.38597	8.05987	4.91187	7.37639	3.82121	7.34896	7.34064	5.02437	8.50621	11.3092	8.2499	6.27402	6.60769	6.04059
1470	6.66148	6.49493	10.8648	9.25957	8.48695	7.49414	8.6515	7.73673	9.31752	5.85265	6.56505	5.71314	7.96906	7.70462	7.75479	4.76067	5.82823	5.31344	9.51594	12.9438	6.74887	7.00332	7.20563	6.43861	4.84274	4.35808	6.17143	4.92383	5.51727	8.66701	6.2394	8.74819	5.54866	7.2128	5.86944	5.34281	8.2105	4.68325	7.49595	3.78835	7.46139	7.47467	4.79641	8.76787	11.293	8.31153	5.98322	6.3017	6.08878
1475	6.75112	6.50531	11.2755	9.30335	8.37263	7.5152	7.79947	7.96284	8.8402	5.67886	6.61075	5.82826	7.85854	8.13555	7.97027	4.72752	5.96454	5.31006	10.6613	12.9362	6.72143	7.01134	7.49504	6.12605	5.34018	4.63256	6.14038	4.86361	5.71743	8.40338	5.92209	9.0264	5.69274	7.24252	5.78367	5.30812	8.07813	4.66885	7.3841	4.05991	7.58709	7.40895	4.62432	8.83343	11.5548	8.29806	6.05647	6.13483	6.03775
1480	6.69875	6.52152	11.4783	9.34552	8.3616	7.24378	7.5712	7.87789	8.97705	5.661	6.75623	5.858	7.77319	8.01185	7.75166	4.98225	6.16401	5.54721	12.2395	12.1401	7.13335	6.99308	7.34898	6.14707	5.73148	4.68116	6.3611	4.74359	5.33578	8.60241	5.78011	9.39565	5.86441	7.69223	5.48162	5.34199	8.17547	4.62077	7.13458	4.68899	7.54667	7.20249	4.56134	10.4843	11.9916	8.17584	5.98145	5.83256	6.0691
1485	6.73339	6.56322	11.3167	9.38154	8.63978	7.35581	7.05384	7.57604	8.34671	6.05738	7.2337	5.77659	7.74728	7.81268	7.68625	5.25739	5.82868	6.91253	12.2168	11.408	6.87423	6.57611	7.1582	6.44718	5.33648	4.59048	6.48021	4.83835	5.04661	8.6391	5.62907	9.52834	5.88388	7.81322	5.41486	5.36902	8.41069	4.6281	7.21707	5.13622	7.24666	7.11782	4.38271	12.9142	12.1625	8.19921	6.02998	5.58845	6.31348
1490	6.74252	6.79723	10.904	9.41204	8.83628	7.50863	6.89813	7.58544	7.65326	6.27109	8.46846	5.7327	7.93757	7.73447	7.62937	5.44906	5.90819	7.19941	11.2325	11.4294	6.81172	6.36991	7.04053	6.50301	4.87501	4.81006	6.58355	4.94259	5.25872	8.16731	5.63205	9.55913	5.84853	7.52639	5.34143	5.36444	8.48014	4.62998	7.22339	5.09395	6.95334	6.83629	4.20876	13.6771	11.9931	8.50156	6.29459	5.62234	6.46509
1495	6.57429	6.91313	10.9134	9.43138	8.88847	7.31976	6.70643	7.67014	7.20008	6.43476	8.68161	5.81981	8.00734	7.65763	7.78927	5.47446	6.26826	6.50784	10.4099	11.1706	7.34928	6.37803	7.17374	6.29411	4.5038	4.89485	6.75149	5.0465	5.31085	8.10507	5.79856	9.40104	5.77476	7.53627	5.28793	5.40169	8.70993	4.5801	6.89007	4.5649	7.16139	6.49076	4.24417	13.8159	12.3262	8.13795	6.25789	5.86034	6.23238
1500	6.42304	6.95147	11.2503	9.44279	8.88498	7.27336	6.79033	7.77515	7.39176	6.48714	7.72389	6.00473	8.15333	7.64671	8.1893	5.33354	5.93708	6.31903	9.24987	10.9531	7.40749	6.58943	7.36213	6.34273	4.24631	4.8954	6.85577	5.23459	5.40309	8.57171	5.89535	9.19927	5.77989	7.82647	5.25543	5.466	9.0953	4.56407	6.75428	4.2879	7.15318	6.37538	4.22153	14.3018	12.7056	7.49261	6.1684	5.70074	6.19114
1505	6.28513	6.83273	11.7021	9.42472	8.8117	7.25082	6.90106	7.9396	7.7631	6.43738	7.35665	5.96642	8.39032	7.6231	8.16815	5.18037	5.6732	6.41695	8.64074	10.9772	7.17345	7.11091	7.29317	6.32667	4.46455	4.80334	7.01945	5.36217	5.4306	8.77718	6.03769	9.24122	5.93883	8.11277	5.17731	5.4002	9.10525	4.5607	6.69423	4.39373	7.15495	6.43789	4.10327	14.6122	12.8223	7.51652	6.14713	5.38973	6.80382
1510	6.29541	6.78924	11.614	9.37326	8.74343	7.30427	6.67675	8.03284	7.87311	6.90495	7.59454	5.71819	8.33191	7.45546	7.92502	5.27113	5.63393	6.43167	8.8473	10.9437	6.82245	7.14463	7.08676	6.274	4.64693	4.63758	7.05794	5.4069	5.57199	8.66352	5.84488	9.29273	6.06978	8.86688	5.29958	5.39353	8.93865	4.68231	6.55233	4.67839	7.27633	6.47609	4.07035	14.6796	12.7838	7.47064	6.16035	5.39677	6.81325
1515	6.56838	6.89983	11.1112	9.3059	8.65937	7.13181	6.76021	7.89571	7.79293	7.41475	7.9405	5.57466	8.3186	7.4495	7.53851	5.43072	5.68502	6.30837	8.9222	11.2072	6.64548	6.77002	6.90366	6.20626	4.5669	4.8616	7.05331	5.50953	5.48266	8.82035	5.46872	9.06341	6.01237	9.37097	5.45656	5.43927	9.01162	4.80506	6.33952	4.84829	7.19819	6.40366	4.29318	14.5484	12.2209	7.34878	6.38238	5.43907	6.02036
1520	6.79124	6.91791	11.0453	9.21418	8.69008	7.22861	6.92127	7.96572	7.15216	7.33585	7.92725	5.50796	8.57098	7.60849	7.35806	5.22133	6.10628	5.70371	8.27442	11.0392	6.40658	7.09516	6.51028	6.00256	4.45693	4.86905	7.06573	5.58855	5.14616	8.80612	5.46345	8.91184	5.91597	9.45889	5.5205	5.43251	9.31052	4.78877	6.34152	4.11048	7.34541	6.09369	4.33631	14.3951	11.4872	7.71339	6.42246	5.62359	5.70695
1525	6.67261	7.04702	11.382	9.14677	8.79065	7.25474	6.85516	8.12892	6.73765	7.59349	7.83016	5.59621	8.75413	7.60064	7.19736	5.01871	6.16702	5.51918	7.80895	11.188	6.48448	6.99195	6.1125	5.92661	4.69084	4.63134	6.85152	5.79682	5.48871	8.24964	5.70931	8.77761	5.9676	9.66992	5.53475	5.37824	9.64585	4.78975	6.51951	3.83642	7.55641	6.01266	4.53057	14.6364	11.6112	7.75093	6.39634	5.4199	5.59724
1530	6.4897	7.05757	11.4072	9.06721	8.7745	7.2369	6.64849	8.33305	6.85385	7.85136	8.14925	5.62113	8.80474	7.55187	7.14483	4.98028	5.71043	6.89952	7.58049	11.9926	6.76368	6.39123	6.1433	5.9892	4.79136	4.56274	6.73724	6.12224	5.73921	8.44643	5.9735	8.58594	5.95431	9.46872	5.598	5.35292	9.72763	4.72718	6.37551	4.02776	7.57444	6.09857	4.90061	14.2365	11.3574	7.57464	6.47724	5.21458	5.45698
1535	6.35634	7.17944	10.7726	8.92672	9.00257	7.39135	6.9193	8.41506	7.5555	7.75822	8.21448	5.54372	9.0363	7.7223	7.63348	4.84099	5.57794	8.58755	7.42855	12.0911	6.87862	6.17563	6.62037	6.31801	4.7433	4.58814	6.79778	6.41441	5.62484	9.0452	6.15624	8.23508	6.01094	8.77695	5.6023	5.44034	9.89206	4.60229	6.2113	4.34317	7.20646	5.95115	4.95858	12.9813	10.7109	7.50197	6.33386	5.21861	5.4193
1540	6.25032	7.38071	10.3757	8.66553	9.24853	7.23881	6.77103	7.90492	8.08327	7.75522	7.77764	5.46941	9.62585	7.4984	7.4547	4.8876	5.50797	9.68058	7.36041	11.634	6.99067	6.52004	6.93449	6.3978	4.79886	4.69824	6.91893	6.52517	5.61845	8.93479	6.11477	7.77961	6.0829	8.82801	5.53566	5.41752	10.0225	4.58732	6.27869	4.84745	7.12945	5.88421	4.90816	12.1298	11.4387	7.48542	6.26716	5.13082	5.32049
1545	6.44926	7.51539	10.1169	8.89394	9.23842	7.30585	6.51156	7.34403	7.83542	7.51556	7.72924	5.42076	9.8381	7.1176	7.44479	5.31198	5.84228	9.98646	7.076	11.4714	6.80102	6.93148	7.09103	6.24816	4.82944	4.66354	6.99791	6.49511	5.65467	8.88172	6.78618	7.89727	6.12871	8.96543	5.56373	5.37891	10.1649	4.56466	6.32205	4.85214	7.55796	5.75106	4.94283	11.5183	12.4303	7.46812	6.30646	5.27082	5.33128
1550	6.81014	7.67494	9.26004	9.96746	9.23407	7.37626	6.67015	7.32926	7.74692	7.39817	7.62755	5.4129	9.60355	7.11301	7.66977	5.59385	5.73559	10.0783	7.07815	10.8707	6.78711	6.73015	7.20083	6.02254	4.87782	4.74676	6.9874	6.39789	5.49915	8.85517	7.78124	8.16448	6.30612	7.94883	5.63468	5.43017	9.74675	4.59316	6.28724	4.67621	7.82609	5.62848	4.9669	11.0405	12.1895	6.96235	6.12944	5.30179	5.58231
1555	6.66609	7.58553	8.54686	10.6531	9.18326	7.20341	6.5559	7.35938	7.4516	7.53945	7.48972	5.33236	9.72714	7.23585	7.10817	5.36576	5.42806	10.3751	7.20622	10.3582	7.30184	6.74054	7.7119	5.98833	4.87522	4.85888	6.84337	6.2709	5.50557	8.82186	7.76782	8.41607	6.36003	7.85906	5.79991	5.42758	8.54724	4.63062	6.15607	4.87272	8.13511	5.69137	4.89325	10.8312	11.5374	7.08643	6.16534	5.2848	5.77344
1560	6.47098	7.60807	8.14595	10.6704	9.10524	7.49216	6.27226	7.35192	7.03264	7.40359	7.74046	5.33289	9.68271	7.53065	7.10801	5.1271	5.61532	10.5078	7.28195	10.5933	7.37738	6.6678	8.48118	6.31247	4.85051	4.76633	6.74853	6.21536	5.59733	8.73999	7.15091	8.60681	6.26299	7.97277	5.83008	5.39983	7.60748	4.62655	6.01052	5.09735	8.1318	5.67428	4.83379	10.5832	11.9479	7.39838	6.20543	5.49207	5.83091
1565	6.72364	7.65535	7.66808	10.6363	9.15307	7.57804	6.24977	7.41995	6.92487	7.09022	7.54136	5.29064	9.26407	7.81278	7.47389	4.98436	5.88259	10.589	7.14372	10.9478	7.05169	6.26731	8.56387	6.63226	5.16827	4.63319	6.91005	6.25162	5.437	8.58626	6.86301	8.49926	6.23393	7.17973	5.69566	5.43341	6.55595	4.66969	5.97245	5.25159	7.93451	5.48545	4.82147	10.4096	12.3363	7.14102	6.14566	5.47972	5.79086
1570	6.89227	7.56421	7.11824	10.2839	9.14742	7.37806	6.17624	7.77952	7.4902	6.91862	7.3205	5.22429	9.31774	7.66581	7.6561	5.0363	5.92858	10.1094	6.97858	11.5557	6.97887	6.19937	8.24227	6.52674	5.31291	4.66494	7.16661	6.41005	5.38724	8.48007	7.03483	8.11692	6.23958	6.94875	5.90547	5.34871	6.19667	4.75752	5.95708	5.53928	8.02062	5.59852	4.78919	10.674	12.245	6.77955	6.02292	5.81442	5.78811
1575	6.92689	7.57958	7.13667	9.85273	9.03788	7.31305	6.07708	7.94862	7.83191	7.18102	7.37921	5.30635	9.56898	7.27574	7.48148	5.0589	5.64584	9.5549	7.51542	11.446	7.24637	6.49594	8.11508	6.08183	5.27215	4.66898	7.204	6.63313	5.56684	8.44744	7.6415	7.89225	6.28033	6.91673	6.07585	5.275	7.08202	4.91222	6.24539	5.65289	8.04809	5.91777	4.74177	10.1238	12.1477	6.63826	5.65739	6.02197	5.57086
1580	6.85517	7.42559	7.16973	9.72435	8.98572	7.28887	5.95054	7.92195	7.90478	6.84938	7.51131	5.28896	9.69708	7.14608	7.18625	4.9201	5.39886	9.35338	7.93263	10.6504	8.25844	6.59664	8.57189	5.87668	5.36452	4.742	6.95697	6.74959	5.57477	8.66187	7.40087	7.9674	6.28496	6.82608	6.04977	5.27131	7.13311	4.99801	6.36387	5.65111	7.90317	5.86881	4.71134	9.0631	12.5779	7.2226	5.52425	5.75798	5.26104
1585	6.74107	7.39097	6.7812	9.77711	8.49364	7.45061	5.93891	7.7856	8.22289	6.34063	7.5792	5.34036	10.1026	7.30339	7.38755	5.02732	5.43821	8.98441	7.80858	10.1427	8.85962	6.40758	9.35644	5.79813	5.30092	4.70041	7.01227	6.80101	5.28389	8.68293	6.61696	8.16085	6.36137	6.59552	6.09397	5.3394	6.46354	4.88568	6.21949	5.66716	7.90331	5.57222	4.7096	8.26046	13.0169	7.69556	5.52742	5.65952	5.20813
1590	6.88843	7.32726	6.56387	9.56663	8.98151	7.58515	6.02429	7.68253	8.25823	6.63774	7.52049	5.42298	10.1804	7.50013	7.26099	5.44989	5.92163	8.95589	7.67338	10.4691	9.1288	6.24996	9.53842	5.92991	5.40251	4.47507	7.08613	6.80535	4.9789	8.96283	6.71618	8.15062	6.36831	6.59446	5.99711	5.34175	6.52126	4.7603	6.10583	5.65973	8.2764	5.65193	4.58059	8.06657	12.0608	7.75522	5.68404	5.65439	5.21995
1595	6.90685	6.95477	6.48464	9.31447	10.4579	7.75709	6.12636	7.9169	8.10619	6.65263	7.29305	5.47848	10.191	7.47855	6.94977	5.6264	5.9212	9.17534	7.46149	10.9226	9.29957	6.23127	9.51024	6.09661	5.55945	4.53317	6.92184	6.72353	5.19958	9.04126	6.94986	7.94185	6.26963	7.1528	5.82314	5.24728	6.21176	4.63784	6.06844	5.6462	8.67526	5.71892	4.29859	8.28073	10.8621	7.68988	6.02151	5.68916	5.28259
1600	6.76111	6.62688	6.18464	9.0119	11.3844	7.76386	6.16114	7.89323	7.72019	6.39606	7.18409	5.61644	10.1094	7.36321	7.17852	5.86017	5.86381	8.90858	7.34766	10.6741	8.56318	6.41197	9.2748	6.04124	5.55662	4.66983	7.01526	6.66012	5.56982	8.83906	6.84513	7.9812	6.3505	7.29032	5.84678	5.2526	5.54492	4.51726	6.20738	5.66222	9.4246	5.68567	4.15479	8.38793	11.091	7.82295	6.52472	5.61914	5.44227
1605	6.85322	6.52163	5.86929	9.24352	11.8077	7.74102	6.03667	8.17339	7.95428	6.44636	7.07433	5.47474	9.97276	7.13838	7.6166	6.03724	5.91987	8.19789	7.33445	10.1513	8.07166	6.52489	9.10531	6.24148	5.52661	4.64493	7.19423	6.64566	5.43131	8.71688	6.63369	7.93278	6.43787	7.07407	6.18647	5.16408	5.80959	4.51687	6.38955	5.72966	9.24137	5.8693	4.22357	8.29085	11.6072	7.9712	6.46536	5.37471	5.66728
1610	7.01299	6.76446	5.51939	9.48319	11.6808	7.76121	6.19681	8.52984	7.92635	6.52963	6.98713	5.23429	10.1034	7.01256	7.91847	5.80657	5.6565	7.76139	7.55077	9.85563	8.19761	6.22201	9.02448	6.16371	5.5076	4.62946	7.29773	6.74427	5.726	8.65145	6.21842	7.65161	6.45534	6.71794	6.24085	5.16924	6.39604	4.6358	6.49211	5.82232	8.13314	5.84353	4.18165	8.26122	11.0289	7.85716	6.18562	5.08	5.7552
1615	7.101	7.14914	5.28088	8.96743	11.2127	7.77065	6.23244	8.58166	7.55552	6.54551	7.15302	5.23071	10.1555	7.21279	7.83552	5.57022	5.85679	7.59328	7.56277	9.33543	7.9145	6.25217	8.52715	6.22387	5.51633	4.61076	7.22838	6.7401	6.40527	8.62224	6.23904	7.68663	6.48899	6.56949	6.18595	5.29067	6.10455	4.75961	6.55109	5.89507	8.33028	5.54206	4.13204	8.46669	9.67814	7.50723	6.23419	5.00498	5.63003
1620	7.11949	7.26827	5.14781	8.42278	10.9969	7.76313	6.02249	8.31025	7.51907	6.57113	7.17394	5.32808	10.2329	7.46073	7.67922	5.42171	5.7636	7.29278	7.59653	8.51277	7.40247	6.39717	8.4219	6.20677	5.57458	4.80212	7.19427	6.73471	6.5823	8.42021	6.6838	7.90157	6.31024	6.54287	6.11754	5.28733	5.26484	4.9131	6.79096	5.89696	8.42714	5.35415	4.17012	8.48525	9.0898	7.232	6.11386	4.98789	5.42128
1625	7.09115	7.20524	5.00529	8.47503	11.4526	7.75823	6.02225	8.24939	7.13992	6.78007	7.09169	5.31129	9.90222	7.72182	7.59577	5.25567	5.37916	6.75776	7.55347	8.62694	6.7374	6.29879	8.72716	5.94177	5.55204	5.1366	7.24487	6.89888	6.41179	8.08909	7.14648	8.03485	6.16511	6.98998	5.94394	5.21008	4.99545	4.99326	6.74351	6.0161	8.01433	5.19726	4.06679	8.33121	8.51132	7.35665	5.95937	4.87125	5.37924
1630	6.97084	7.17684	5.17407	8.60918	11.6884	7.77757	6.00824	8.37251	7.10378	6.97332	6.87424	5.21548	9.50633	7.75245	7.29618	5.13234	5.74961	6.43405	7.19328	9.2009	6.52438	6.1911	8.67551	6.41105	5.53686	5.01897	7.03028	7.26782	6.51942	7.993	7.5925	7.94133	6.19312	7.46352	5.98537	5.12911	5.17321	4.99487	6.64423	6.10622	8.20511	5.00756	4.13379	8.09313	8.15817	7.0033	5.76584	4.92506	5.48157
1635	6.71027	7.28775	5.35096	8.34025	11.9613	7.90828	5.86349	8.44895	7.34372	6.87429	6.78323	5.15765	9.19779	7.34238	7.2787	5.54837	6.04733	6.13315	7.32517	9.16821	6.50347	6.1376	8.23481	6.34225	5.75309	4.86668	6.96084	7.36557	7.03459	8.30333	8.4185	7.72293	6.27629	7.16706	5.99287	5.11009	5.92269	5.02033	6.74291	6.1454	8.30479	4.98944	4.2958	8.05009	8.44538	6.64928	5.59194	5.06844	5.74902
1640	6.46137	7.594	5.59043	8.75986	14.26	7.9651	5.80569	8.85006	7.24014	6.66137	7.02377	5.13676	9.02843	6.94798	7.53117	5.50508	5.89994	5.95693	7.64623	9.07651	6.26221	6.72881	7.7869	5.83689	5.72609	5.22021	7.03061	7.29158	7.08852	8.44992	9.74304	7.61673	6.31726	6.55335	6.25069	5.17857	6.41985	5.05992	6.56705	6.18204	8.02003	4.9905	4.37884	7.95602	8.89109	6.53899	5.67823	5.10707	6.39502
1645	6.34281	7.77943	6.09323	9.00518	17.6348	7.78925	5.84398	9.12205	7.07656	6.50211	7.13705	5.20072	8.79567	7.11684	7.57167	5.53735	5.95219	5.92395	8.01986	8.35484	6.1328	7.17462	7.3242	5.92943	5.84957	5.27111	6.84666	7.47248	6.70726	8.54855	10.7267	7.2736	6.22929	6.76544	6.76223	5.20839	6.28037	4.97274	6.4466	6.22091	7.82612	5.02073	4.41278	7.90558	8.86052	6.22767	5.6154	5.05532	6.71456
1650	6.2325	7.60127	6.60881	8.76487	19.479	7.79746	5.88466	8.61179	7.43136	6.59671	7.35548	5.3048	8.41917	7.27143	7.50177	6.30533	5.89404	5.68487	7.96555	7.42967	6.14671	7.63813	6.9752	6.02135	5.89841	4.93421	6.61736	7.58138	6.55312	8.62928	11.0913	7.04195	6.25397	7.09577	6.86937	5.16257	5.93943	4.79598	6.3901	6.19835	8.01519	5.23111	4.37947	8.0679	8.19261	6.40471	5.58764	4.80173	6.22491
1655	6.31376	7.34735	6.8737	9.07018	20.0377	7.9653	5.84774	7.98525	7.78546	6.63318	7.50465	5.41678	8.49271	7.49865	7.35445	6.29942	5.82557	5.56887	7.86661	7.05309	6.26983	8.17885	6.75478	6.10676	5.80738	4.94805	6.64212	7.57554	6.7559	8.48748	11.3999	7.29384	6.36354	6.98066	7.16187	5.10878	5.41448	4.70935	6.31082	6.00243	7.90933	5.40169	4.37553	8.31317	7.82096	6.6341	5.64726	4.71426	5.62582
1660	6.28962	7.32722	6.85446	8.95749	19.9913	7.93563	5.97055	8.0512	7.5456	6.36632	7.63245	5.33595	8.78258	7.62399	7.38963	5.85231	5.76626	5.48515	7.92637	6.70412	6.232	8.26488	6.65094	6.32696	5.84696	4.9465	6.83764	7.58584	7.13283	8.61948	11.5216	7.65915	6.40502	6.65529	7.0735	5.11349	4.99626	4.90715	6.23572	5.79875	7.77991	5.41432	4.40805	8.30887	7.73726	6.7514	5.60589	4.71531	5.55729
1665	6.15199	7.11577	6.99821	8.44939	18.8825	7.70735	6.07696	7.94915	7.41518	6.40806	8.18037	5.21569	8.69812	7.40627	7.71767	5.8005	5.73715	5.5102	7.62655	7.02839	6.17162	8.25071	6.72904	6.15642	5.82519	4.74348	7.05912	7.78233	7.36593	8.75532	11.4013	7.72316	6.38481	6.05732	6.28666	5.13035	4.54918	5.04924	6.22032	5.77295	7.98671	5.36089	4.37716	8.08691	7.8767	6.81954	5.77132	4.66314	5.61687
1670	6.14953	7.03043	6.90875	8.32252	16.0727	7.58935	5.98183	7.56921	7.20673	6.5843	8.33564	5.29886	8.56863	7.70829	7.88072	5.42639	5.7385	5.728	7.40263	6.78403	6.25914	8.40095	7.08466	5.93414	5.58777	4.62638	7.26619	8.00634	7.02155	8.65463	11.4833	7.50245	6.43609	6.06455	5.89463	5.14062	4.16986	5.02653	6.43242	5.70126	8.10325	5.42884	4.43718	8.11569	7.74231	6.55602	5.76459	4.69975	5.5743
1675	6.2161	7.08658	6.41716	8.28523	13.569	7.68788	5.80836	7.2495	7.06441	6.48399	8.03204	5.33991	8.6973	8.25684	7.77093	5.64748	5.81984	5.99231	7.50757	6.65129	6.38528	8.61187	7.24721	6.06088	5.33925	4.5285	7.20006	7.9636	6.30348	8.90885	11.3431	7.39429	6.2481	6.19955	5.80779	5.21417	4.75349	5.00972	6.35017	5.47205	7.92492	5.53614	4.67646	8.20805	7.56835	6.25746	5.63878	4.61087	5.47711
1680	6.31493	7.00257	6.23921	8.79826	13.2674	8.21961	5.73345	7.5108	7.46375	6.37863	7.57059	5.19361	8.54082	8.06995	7.47613	6.24556	5.81573	5.91753	7.91065	7.16637	6.46234	9.46701	7.12953	5.97441	5.33639	4.54147	6.96109	7.72376	6.25268	9.16671	11.1882	7.48778	6.25729	6.16937	5.50917	5.25966	4.7984	5.17127	6.13137	5.55227	7.75354	5.55242	5.06701	8.35209	7.59861	6.11224	6.03684	4.70906	5.38515
1685	6.77199	7.07948	6.53312	9.24721	12.9487	8.8196	5.83929	8.01003	7.45491	6.37723	6.98002	5.15491	8.55717	7.61201	7.05264	6.60091	5.60555	5.54468	7.93251	8.09327	6.36531	11.041	7.30262	6.02531	5.16409	4.56574	6.98758	7.65883	6.45248	8.97761	11.6199	7.49475	6.39232	6.15235	5.4578	5.28006	4.63083	5.48504	6.26477	5.76702	7.61731	5.61588	6.2506	8.62888	7.1867	6.21754	6.22067	4.94917	5.21729
1690	6.95476	7.07013	6.68088	9.08434	12.3132	9.85595	6.03333	8.49694	7.10419	6.44274	6.73985	5.22126	9.25683	7.81085	7.10413	6.53202	5.57892	5.26343	7.67688	8.78848	6.31291	11.9353	7.46382	6.29138	5.22952	4.64773	6.90735	7.65937	6.31777	8.75714	11.6526	7.64173	6.41238	5.95963	5.54714	5.25529	5.00098	5.49757	6.34264	5.81248	7.36368	5.73856	6.79336	8.37104	6.88622	6.34085	6.07923	5.11775	5.10969
1695	6.75632	6.88116	6.62614	9.32354	11.7185	10.7109	6.10321	8.98484	7.05047	6.4691	6.58028	5.24419	9.77184	7.84506	7.25513	6.29899	5.61232	5.15552	7.70325	9.0694	6.32279	12.2293	7.89188	6.28069	5.27845	4.82289	6.70077	7.61934	6.28814	8.87407	11.3124	8.01454	6.51946	5.89425	5.53987	5.2268	4.82874	5.40668	6.12172	5.99237	7.60659	5.83471	6.57565	8.156	6.75978	6.44019	6.17366	5.50247	5.10892
1700	6.83273	6.75632	6.41431	9.84376	11.2911	10.5133	6.08926	9.35133	7.09315	6.43235	6.73006	5.2128	9.65619	7.49333	7.13644	5.93356	5.61473	5.13005	7.86029	8.08714	6.33686	11.9985	10.0207	5.9785	5.44225	4.90801	6.63168	7.43927	6.35734	8.66628	10.9899	7.97412	6.53586	6.02064	6.18959	5.34281	4.94683	5.57389	5.94805	6.07228	7.79071	5.90742	6.01205	8.28721	6.41666	6.3279	6.20926	5.63686	5.14709
1705	7.58306	6.66944	6.33224	9.86062	10.734	10.3491	6.23879	9.71822	7.18959	6.46992	6.68221	5.34848	9.87684	7.41974	7.02758	5.96744	5.99913	5.11586	8.2278	6.34085	6.22712	11.1582	12.3995	5.85489	5.41991	4.98393	6.45201	7.26762	6.32417	8.41906	10.2771	7.87218	6.2705	6.0951	6.84092	5.34	5.9254	5.66986	5.79246	6.30931	7.80633	5.84509	5.58977	7.86952	6.20209	6.22453	6.23227	5.55937	5.26586
1710	8.30044	6.63907	6.49443	9.49694	10.6043	10.0542	6.24146	10.0913	7.15398	6.52194	6.52125	5.75097	10.0692	7.87191	7.25242	5.93495	5.95577	5.16138	8.15154	6.06004	5.92132	10.0859	12.1929	5.94156	5.12846	5.14133	6.21837	7.30502	6.41108	8.41832	10.161	7.88631	6.05386	6.22082	7.5086	5.26673	6.47703	5.7394	5.86188	7.53567	8.4694	5.9156	5.63905	7.5819	6.23834	6.65501	6.3772	5.53242	5.78606
1715	7.76082	6.41699	6.5801	9.22605	10.5814	10.2528	6.17488	10.3319	7.44852	6.58326	6.61539	5.93397	9.86977	8.36243	7.45632	5.98286	5.41821	5.13563	7.43787	6.64987	5.78129	8.96359	10.871	5.85851	5.1062	5.34931	6.20564	7.19731	6.2891	8.25616	10.2835	7.62221	6.16085	5.90725	7.66941	5.36381	6.74568	5.72654	6.08253	8.48334	8.53454	5.79848	5.71059	7.35464	6.67594	6.91983	6.39893	5.17452	6.20748
1720	7.78858	6.36937	6.7896	9.08726	9.82629	10.4445	6.01743	10.2772	8.95357	6.70713	6.68617	5.9657	9.99216	8.64327	7.58807	6.99763	5.22573	5.08113	7.47432	7.74318	5.94406	8.01049	10.556	5.66001	5.04383	5.30014	6.30994	7.00178	6.10482	8.26714	10.2422	7.37963	6.32832	5.33028	7.55886	5.4262	6.67652	5.54169	6.28705	8.72842	8.22738	5.45293	5.66031	7.42266	7.1904	6.7881	6.31696	4.928	6.0029
1725	7.95141	6.57312	6.85956	8.59839	9.23938	10.1028	6.08067	10.2651	11.8309	6.83618	6.52334	6.06724	10.4758	8.56744	7.41849	7.44931	5.61815	5.15952	8.25683	8.15424	6.11815	8.62828	9.51235	5.81879	5.01427	5.05561	6.46365	6.83712	6.70295	8.44126	10.5528	7.83757	6.24085	5.01679	7.10513	5.40008	6.35873	5.50247	6.17324	8.70594	8.34203	5.4273	5.53779	8.26789	7.84763	6.5326	6.372	4.76746	5.47717
1730	7.55116	6.77848	6.64162	7.87295	9.12902	9.71745	6.26787	10.2274	12.8316	6.87593	6.50385	6.20747	10.6036	8.33648	7.37911	7.23704	5.6505	5.22506	8.16552	9.0874	6.15029	9.74696	9.09232	6.17546	5.05183	4.9765	6.47644	6.73287	7.47974	8.49159	10.9213	8.02369	6.10024	4.92863	7.05601	5.37877	6.36963	5.44956	6.2795	9.23197	8.28756	5.27748	5.28729	8.75143	7.89916	6.19972	6.53806	4.60817	5.30232
1735	7.57745	7.22762	6.59589	8.01639	9.32709	9.43188	6.14529	10.3988	11.5282	6.87878	6.66219	6.41451	10.8126	8.13756	8.0354	7.09355	5.39853	5.17177	7.71832	10.1363	6.17868	9.37194	9.73898	5.98753	5.05529	5.31919	6.58823	6.77686	8.15063	8.88228	11.1607	7.58289	5.94787	5.00297	7.68637	5.23268	6.12797	5.52001	7.03779	10.0585	8.12313	5.24109	5.17155	8.32495	7.14846	6.58767	6.63102	4.51207	5.38513
1740	7.37495	7.13456	6.78705	8.39972	9.49458	9.28153	6.23694	10.5071	10.0697	6.78188	6.51193	6.57628	11.4209	7.71269	8.10933	7.24455	5.36582	5.1194	7.79945	10.5375	6.08439	8.53784	9.6666	5.5027	5.00018	5.54893	6.77604	6.89763	8.2462	9.36269	11.5082	7.25138	5.98437	4.85216	7.88641	5.14214	5.54063	5.43764	7.88227	10.5327	8.02254	5.19694	5.18481	7.62039	7.0377	7.11332	6.72896	4.53753	5.43707
1745	7.44755	6.87225	6.85269	8.12733	9.36966	9.14858	6.23821	10.1743	9.50407	6.48426	6.67307	6.56458	12.2811	7.58268	7.95691	6.99668	5.19113	5.13509	7.86936	10.4022	6.02549	8.05136	9.32222	5.72608	4.92175	5.5126	6.82493	6.99104	7.73628	9.34987	11.4466	7.34922	6.20859	4.76363	7.97866	5.41873	5.1233	5.26919	8.58356	10.919	7.68128	5.14187	5.17361	7.48217	7.6748	6.84694	6.85572	4.85715	5.34792
1750	7.22985	7.2727	6.93447	8.49276	9.06192	9.01826	6.02023	10.0201	9.23488	6.38047	6.71142	6.57609	13.6093	7.51715	7.82963	6.70052	5.5602	5.13659	7.74114	11.7453	6.08216	7.3884	9.08739	5.91536	4.8797	5.51832	6.7874	6.74805	8.05179	9.0389	11.2939	7.54586	6.31183	4.94315	7.97064	5.62655	5.02637	5.23539	8.85124	11.2881	7.57845	5.2712	5.22382	7.69429	8.05108	6.36651	7.19753	5.00177	5.36563
1755	6.93174	7.43359	7.21089	9.12721	8.73196	8.75728	6.01488	9.56311	8.76188	6.50662	6.47425	6.78419	14.7518	7.30176	7.6086	7.66279	5.73721	5.15513	7.835	13.6734	6.14541	7.19289	8.94934	5.74982	4.9136	5.2122	6.64059	6.39465	8.77644	8.60867	11.2965	7.5113	6.32382	5.09548	7.81202	5.62693	5.11264	5.15815	8.66319	12.1276	7.63472	5.30975	5.19921	7.81162	8.75472	6.17633	7.18093	4.77695	5.41083
1760	6.58469	7.3885	7.54066	9.59549	8.42797	8.01282	6.13135	9.24206	8.23771	6.67713	6.44828	6.51377	15.3905	7.43466	7.83353	7.69259	5.5405	5.21425	8.64912	15.1219	6.25029	6.90068	8.54409	5.5159	4.97963	4.98619	6.66926	6.43271	9.06151	8.38049	11.1526	7.57472	6.12428	5.15039	8.02251	5.57826	5.22866	5.15311	8.34963	13.2951	7.45974	5.29259	5.0499	7.5834	9.48232	6.44589	7.06297	4.58674	5.37714
1765	6.15583	7.49916	7.99185	9.80968	8.25339	7.34983	6.3188	9.39967	8.4213	6.68665	6.38984	6.18044	15.3085	7.57235	7.81786	6.9864	6.07367	5.19381	9.12413	16.6389	6.32453	6.27121	8.35493	5.8302	5.20152	4.92255	6.75884	6.70555	9.06645	8.29802	11.174	7.7087	6.30107	5.38498	8.79058	5.50707	5.33104	5.13402	8.1664	14.6904	7.78974	5.47007	4.93005	7.54567	9.3265	6.7601	7.35642	4.54777	5.21777
1770	6.37007	7.63201	8.05907	9.88616	8.22724	7.31954	6.581	8.89495	8.3015	6.53756	6.31699	6.29917	14.293	7.35147	7.45429	7.14376	6.12949	5.16683	8.83152	17.8905	6.32509	6.09633	8.47695	6.30646	5.36947	4.87179	6.66398	6.87167	8.98666	8.63716	11.1649	7.83572	6.90928	5.72011	10.9941	5.50472	5.30825	5.12359	8.21959	15.4976	8.18186	5.65548	4.82534	8.15919	8.83229	7.0041	7.41198	4.64209	5.16644
1775	6.59699	7.50089	7.87096	9.58777	8.27247	7.2906	6.63607	8.6837	7.60725	6.57392	6.47156	6.17151	13.3393	7.29487	7.45967	7.08683	5.5373	5.12627	8.65395	19.6626	6.3495	5.94133	8.48515	6.44566	5.27188	4.9782	6.573	6.67005	9.45689	8.93633	10.8763	7.81239	7.49751	5.95903	12.9625	5.52576	5.05501	5.11299	8.01389	15.4888	7.80869	5.675	4.95113	8.68463	8.73684	7.05057	7.43137	4.71776	5.27369
1780	6.4071	7.11772	8.08166	9.32794	8.35095	7.36842	6.28856	8.94112	7.82962	6.6519	6.45959	6.2885	12.7238	7.32095	7.63216	6.45224	5.46638	5.05529	8.44844	22.157	6.28367	5.92769	8.25033	6.39568	5.28501	5.26567	6.63335	6.73215	9.79513	8.92444	10.8552	8.01386	7.35373	5.99018	13.5281	5.53531	4.77817	5.11471	7.67453	15.6572	7.61307	5.80629	5.09676	8.94398	8.57688	6.94063	7.38506	4.67587	5.41068
1785	6.14029	7.11692	7.99783	9.17475	8.48324	7.40761	6.26911	8.96894	7.88626	6.57435	6.2033	6.92482	12.3531	6.5116	7.61504	6.16543	5.87434	5.08469	7.98026	23.0594	6.2127	6.0017	8.216	6.60664	5.25045	5.25785	6.68642	7.07407	9.66969	9.5838	11.3643	7.8736	6.89645	5.99765	12.8359	5.6487	4.65957	5.14891	7.70828	16.0957	7.73201	5.84106	5.34168	9.37771	8.59684	7.2068	7.26805	4.43047	5.61289
1790	6.02983	7.05432	7.7038	8.62041	8.52344	7.26318	6.4604	8.98891	7.51412	6.54595	6.22923	8.0853	12.2227	7.55663	7.37136	6.24273	6.02996	5.08545	8.22424	22.4037	6.17954	6.08639	8.17628	6.82847	5.48555	5.09268	6.71501	7.10157	9.65692	10.8618	11.4227	7.49435	6.47439	5.75914	12.5903	5.6782	4.61817	5.1257	7.61899	15.593	7.49866	5.8743	5.41605	9.4424	8.85484	7.26415	7.03301	4.47785	5.41756
1795	5.99651	6.74104	7.53254	8.37223	8.38031	7.19781	6.59979	8.99571	7.78336	6.79147	6.26205	9.36488	12.3037	9.01342	7.25628	6.16366	5.84635	5.10138	8.30351	23.1615	6.12704	6.07499	7.94423	6.74673	5.87452	5.07061	6.68511	7.08998	10.9505	11.2997	11.1346	7.37953	6.58704	5.43406	11.9938	5.70427	4.61443	4.88329	7.30838	14.8833	7.33495	5.85736	5.12824	8.61483	8.95768	7.22618	6.77308	4.85387	5.1661
1800	5.94852	6.67095	7.34212	9.43235	8.10866	7.18867	6.36069	9.05657	7.61943	7.47465	6.10984	10.1146	12.5215	10.2723	7.42596	6.02059	5.7561	5.12707	8.03027	22.9719	6.1014	5.9954	7.92562	6.77682	5.97535	4.92289	6.67426	7.0394	12.7884	10.7268	11.1403	6.9784	7.35455	5.59655	10.7756	5.74979	4.68269	5.0914	6.92528	14.9065	7.52896	5.56697	4.96699	7.80374	9.33693	7.27927	6.63992	5.36909	5.26486
1805	6.44092	6.8918	8.08362	10.7146	7.85117	7.01871	6.44994	8.74933	7.20093	8.04803	5.96244	9.99669	12.2012	10.5789	7.69609	6.38285	5.84717	5.1478	7.83874	22.253	6.14028	5.91077	7.82326	6.77248	5.73324	4.88104	6.77819	6.97138	12.2215	10.1224	11.1288	6.88906	7.27725	5.60692	10.207	5.64771	4.68738	5.55312	6.5812	14.5392	7.50525	5.38777	4.91723	7.93611	9.79757	6.91788	6.53946	5.46486	5.08712
1810	7.51314	7.0406	9.43134	11.8297	7.93293	7.19441	6.80951	8.36783	7.84266	7.89368	5.87785	9.84058	11.5048	10.4631	7.99598	6.50896	5.82034	5.15402	7.97792	24.0303	6.16368	5.92671	7.62574	6.54554	5.74108	5.06041	6.79446	6.79252	11.6362	9.64844	10.913	6.99454	7.34536	5.52862	9.96729	5.63212	4.76182	5.81425	6.4495	14.1268	7.13176	5.33318	4.90339	8.05287	9.96684	6.46522	6.36888	5.51753	5.05798
1815	7.73552	6.9236	9.87866	11.9583	8.30445	7.09301	6.61128	8.37749	8.78823	7.69156	5.76738	9.63217	11.0999	10.2181	8.059	5.87225	5.528	5.09387	8.20028	23.6976	6.13601	6.21657	7.57395	6.57306	5.8194	5.09081	6.77118	6.53628	12.6157	9.26518	10.8658	7.08089	7.72838	5.71694	10.1394	5.59244	4.80213	5.97467	6.46952	13.6582	7.33508	5.77204	4.86831	8.02554	9.81659	6.20342	6.20327	5.90577	5.12288
1820	6.98988	6.87564	9.65479	11.4431	8.25136	6.74286	6.62752	8.50616	8.98631	7.51463	5.82711	9.53616	11.5128	10.7742	7.93396	5.86226	5.66014	5.11011	7.96059	19.8115	6.18952	6.35431	7.52965	7.0745	6.06731	5.06234	6.68243	6.59183	12.9312	9.31606	11.1251	7.33039	7.66728	5.72018	10.6725	5.44769	4.73381	5.81951	6.34269	12.6764	7.76198	5.9228	4.86867	8.00752	9.21575	6.17529	6.14279	6.1659	4.91048
1825	6.70428	6.90112	9.95037	11.432	8.18992	6.64222	6.81467	8.81166	9.28043	7.36634	6.00937	9.55582	11.6231	11.7095	7.63129	6.07724	6.00193	5.20736	8.19267	20.1329	6.26312	6.24302	7.61232	7.38428	6.53429	4.98012	6.54911	6.89883	11.8544	9.05792	11.2997	7.47223	7.79761	6.06283	10.087	5.36145	4.80829	5.78077	6.38985	11.956	7.79441	5.72276	4.89738	7.97937	9.0986	6.00557	6.09033	6.30644	5.15127
1830	6.79066	7.21139	9.95181	11.0486	8.0721	6.59189	6.8226	8.74678	9.92585	7.19478	6.08005	9.37585	11.707	11.8456	7.72851	6.1551	6.06175	5.30826	8.27675	21.9138	6.2586	6.21048	7.70017	7.41565	6.44097	4.82585	6.4175	6.96573	10.383	8.91441	11.7245	7.44415	7.68667	6.67503	8.70334	5.34118	4.89612	5.69535	6.49297	10.9552	8.17289	5.56503	4.93626	8.18626	9.35916	5.80422	5.93584	6.16637	5.76018
1835	6.79856	7.38805	9.58332	11.007	7.99546	6.45038	6.72636	8.79338	10.8409	7.00975	6.05458	10.1957	11.4156	11.3993	7.75489	6.18853	5.49207	5.43627	8.12095	21.3563	6.21772	6.31122	7.63161	7.50863	6.76788	4.79639	6.50655	6.77934	10.0492	9.73922	11.86	7.41808	7.44353	7.01049	8.96254	5.44128	4.76735	5.50056	6.48703	9.92665	8.81164	5.4658	4.81621	8.3502	9.3202	5.73504	6.018	6.06649	6.08739
1840	6.53556	7.27474	9.22789	12.2093	8.05587	6.60875	6.80622	8.77636	10.7583	6.86953	6.08149	10.4366	10.381	11.7257	7.99713	6.16254	5.47005	5.53093	8.66011	21.1203	6.26229	6.51371	7.3533	7.61391	7.20117	4.88264	6.51974	6.75631	9.26911	11.3515	11.8586	7.61126	7.52253	7.2468	8.913	5.49971	4.72156	5.41115	6.3855	9.23216	9.16411	5.4218	4.62399	8.16551	9.76408	5.80916	6.0909	5.89096	5.93242
1845	6.56604	7.53157	9.29185	12.6019	7.60621	6.54808	6.80596	8.73806	10.077	6.68608	6.24213	10.1015	9.65598	14.9853	8.54708	6.19629	5.81877	5.49573	8.88791	21.1099	6.51154	6.3757	6.86851	7.29464	7.53963	5.11003	6.41807	6.76732	8.33966	13.3747	12.3655	7.41131	7.68752	7.25821	8.39466	5.43264	4.70082	5.54542	6.25284	9.15921	8.62366	5.31439	4.79164	8.15148	11.0303	6.0233	6.11744	5.66667	5.69592
1850	6.77787	7.81552	9.85629	11.3217	7.26295	6.00642	6.74276	8.78995	10.0399	6.69788	6.21993	10.5586	9.09863	19.2441	8.24535	5.77313	6.04383	5.5159	8.74361	20.1585	6.84052	6.11906	6.81998	6.73458	7.41387	4.97594	6.41861	6.62545	7.22822	14.1621	12.2797	7.33969	7.60493	7.11726	8.94569	5.35888	4.64338	5.59932	6.1703	9.22339	7.64409	5.37843	4.83361	8.13789	13.1957	6.05487	5.99867	5.56262	5.63716
1855	7.492	7.86147	11.0508	10.2515	7.23451	5.95363	6.74782	8.60615	9.88701	6.72896	6.22676	10.9624	8.8629	22.622	7.74801	5.55077	5.69507	5.65963	8.60251	18.7878	7.05897	6.41085	7.2785	6.44973	7.16883	4.79152	6.50603	6.65899	6.65813	13.7743	11.9921	7.73089	7.64403	6.71675	8.67371	5.29487	4.76066	5.39428	6.33674	9.06282	7.0394	5.55475	4.91726	8.24833	13.5535	5.98376	5.69157	5.47981	5.80939
1860	7.85997	7.94583	11.5677	9.85992	7.40217	6.03585	6.81317	8.54604	10.6521	6.6374	6.55798	10.5945	8.94803	25.3661	7.6072	5.75356	5.65652	5.5245	8.37488	18.2743	7.34361	6.55357	7.84311	6.3294	7.04269	4.7484	6.59042	6.89325	6.82461	13.0962	12.0255	7.4518	9.27393	6.26809	7.99881	5.2168	4.66227	5.01188	6.47274	8.74726	6.96933	5.89993	5.04666	8.41831	12.6826	6.31235	5.73724	6.0205	6.20095
1865	7.44541	7.57127	11.1432	9.45902	7.65019	6.03099	6.87774	8.44239	10.9716	6.45053	6.59081	10.1034	9.11303	25.8857	7.46782	5.49597	6.03129	5.33074	8.21523	17.9068	7.35588	6.38403	7.86538	6.63443	7.14939	4.84874	6.61513	6.97503	6.81353	12.2627	11.6789	7.33566	10.3362	6.23871	7.80688	5.10384	4.35793	4.79271	6.39237	8.4235	7.26379	5.91314	5.44253	8.44409	11.9039	6.20504	5.92777	7.13598	6.06362
1870	6.98467	7.00558	11.1671	8.69737	7.80559	6.03577	6.67712	8.74364	10.3604	6.3241	6.47045	9.3637	9.2427	24.5699	7.61545	5.17554	6.20642	5.38326	8.19414	17.8844	7.24007	6.39239	7.65534	6.788	8.03848	4.81518	6.65031	6.99151	6.33382	11.1629	11.1534	7.58446	10.0064	6.16047	7.43417	5.1384	4.36536	4.89913	6.28751	8.23839	7.09515	5.76556	5.50206	8.54368	11.3151	5.38272	6.17076	7.5926	5.64428
1875	7.05843	7.084	11.1264	8.23854	8.04737	6.23072	6.23604	9.12271	10.3354	6.40306	6.44418	8.76426	9.94503	23.052	8.12347	5.27214	6.12631	5.45562	8.2183	17.7475	7.13	6.74451	7.39332	6.84028	9.1538	4.69388	6.79231	6.98282	6.02561	10.2274	11.0357	7.40026	9.56451	6.22096	7.5478	5.25543	4.47062	4.85951	6.1519	7.79994	7.00113	5.7425	5.08088	8.37231	11.3997	5.20123	6.36941	7.2512	5.44171
1880	7.51791	7.12623	10.8626	7.99933	8.24099	6.28686	6.12227	9.11531	10.7114	6.48065	6.35016	8.70148	10.7286	21.2475	7.92942	5.4358	5.73297	5.28615	8.10615	17.1184	6.745	6.74702	6.94099	6.92036	9.99489	5.14018	7.28594	6.82881	6.05379	9.90049	11.2662	7.13486	9.19909	6.40881	7.63856	5.23965	4.36598	4.79501	6.0205	7.4135	6.89981	5.88457	5.05463	7.87843	11.3317	5.27803	6.37184	7.32454	5.01758
1885	7.82052	7.15203	10.1444	7.63534	8.24262	6.21757	6.22175	8.5332	11.0641	6.41544	6.3288	8.11288	10.903	19.6623	7.39772	5.60781	5.66983	5.23188	8.31786	16.3143	6.57748	6.38728	6.76026	6.42428	9.89552	5.57909	7.6886	6.72279	5.9601	9.65692	11.1585	6.83437	9.09618	6.48427	7.51309	5.2362	4.38035	4.78365	6.08071	7.72403	6.92916	5.86831	4.90165	7.6937	10.4973	5.14347	6.15641	7.16755	4.89797
1890	7.68764	7.12686	9.85728	7.52595	8.27177	6.18007	6.2138	8.10887	10.6273	6.21106	6.23574	7.58385	10.8155	17.9403	7.33203	5.60624	5.59937	5.40885	8.56921	14.6462	6.73384	6.40223	6.59245	6.07654	9.06249	5.47257	8.08905	6.68667	5.86625	8.94789	10.6353	6.73213	9.54955	6.31789	7.99433	5.26394	4.57824	4.80276	6.14861	7.5424	6.92342	5.61556	4.83406	7.52693	9.94195	5.09358	6.0403	6.70631	6.19647
1895	7.7544	7.27485	9.8796	7.77416	8.48309	6.00044	6.04927	8.29897	10.1943	6.15491	6.24763	7.66312	10.6493	15.3907	7.19688	5.62556	5.6699	5.5496	8.93048	12.626	6.8474	6.64294	6.47174	6.41652	8.47472	5.10011	8.23888	6.65809	6.0084	8.7104	10.4155	6.79426	9.98751	6.21736	8.02096	5.3188	4.47774	4.82356	6.12719	7.34893	6.9066	5.75467	4.82551	8.01402	9.59823	5.41999	6.40384	6.43322	7.78273
1900	7.5095	7.45644	10.3824	8.00538	8.47603	6.00553	6.17295	8.52988	10.8339	6.20015	6.4022	7.26855	10.2226	12.7578	7.71883	5.61121	5.89904	6.02257	9.39165	12.4017	6.73897	6.55153	6.34989	6.6771	8.26638	5.02196	7.63353	6.718	5.9807	8.59572	10.492	7.08979	10.0788	6.57849	7.62221	5.34631	4.41756	4.88685	6.25065	7.47677	6.80672	5.86101	4.90951	8.49623	9.28902	5.83379	6.47182	6.38329	9.37691
1905	7.14737	7.52026	11.3541	7.68528	8.3047	6.03428	6.11678	8.48582	11.3293	6.20382	6.43714	6.88718	9.58203	10.5051	8.13303	5.54269	6.08978	6.195	9.18844	12.1324	6.42833	6.19828	6.51256	6.59978	8.43849	5.00289	6.92628	6.72075	5.89404	8.34299	10.427	7.34295	9.74673	6.9554	7.84849	5.24226	4.41302	4.84906	6.29532	7.41394	6.50576	5.85751	4.94227	8.30877	8.78458	5.90677	6.41844	6.43195	10.0982
1910	7.48597	7.62988	11.1282	7.75597	8.14205	5.92157	5.97329	8.32056	11.4566	6.11201	6.18232	6.84918	9.09104	10.2823	8.22348	5.90626	6.28339	5.98295	8.61968	12.5408	6.30482	6.03457	7.01479	6.28336	8.45972	4.98011	6.77161	6.78592	5.8462	8.02622	10.3461	7.29871	9.165	7.02737	8.12566	5.15819	4.34325	4.80475	6.31087	7.39106	6.50814	5.99141	4.82977	8.12962	8.40995	5.45121	6.44524	6.17126	10.0401
1915	7.20292	7.58102	9.49692	7.79843	8.11593	6.04053	6.31728	8.44353	11.8312	5.96783	6.15327	7.14565	8.58677	9.98628	8.30076	5.76007	5.99483	6.04689	8.6051	12.6369	6.21782	6.24897	7.83596	6.41502	8.34746	5.17936	7.20521	6.7949	5.90655	7.96958	10.7863	7.41118	9.00498	7.09262	8.1667	5.24245	4.44964	4.71183	6.4921	7.41037	6.58202	5.90135	4.81308	7.74116	8.5776	5.2794	6.38567	5.88731	9.73194
1920	6.53695	7.28574	8.38529	7.65216	8.33783	6.23462	6.11856	8.72089	12.1067	5.95639	6.37737	7.16486	8.33328	9.46742	8.17637	5.70996	5.5449	6.12484	8.84421	10.9297	6.36045	6.38421	9.19099	6.71647	8.02099	5.1435	7.59201	6.63251	6.0368	8.08591	11.0029	7.36787	8.92447	7.56679	8.00069	5.27433	4.54781	4.56283	6.42739	7.29275	6.52124	5.68334	4.83524	7.628	8.37324	5.52182	6.44174	5.86115	9.15273
1925	6.99566	7.24797	8.47105	7.3322	8.60149	6.38175	5.77305	9.09001	12.1478	5.95832	6.25263	6.93143	8.39461	9.05335	7.6204	5.86891	5.51708	6.30207	9.03099	10.8124	6.71985	6.2982	9.27799	6.76935	7.57612	4.85955	7.24585	6.51206	5.9412	8.23844	11.1746	7.21943	8.85255	8.61122	7.8845	5.25797	4.56283	4.53286	6.30393	7.10051	6.29132	5.49998	4.89442	7.96128	8.27186	5.65692	6.62465	5.83767	8.50577
1930	7.64131	7.64033	8.14843	7.18309	8.65155	6.77296	5.66336	9.23086	12.0123	6.05759	6.24452	6.64721	8.28604	8.78115	6.98464	5.50851	5.59073	6.33104	9.26322	11.0582	6.70559	6.4344	8.19793	6.8226	7.37188	5.29694	6.71783	6.42562	6.13646	8.14242	11.3417	7.26236	8.61417	9.0023	7.74575	5.24312	4.57414	4.59592	6.41707	7.08207	6.28401	5.35004	4.96564	8.2558	8.19091	5.82825	6.89563	5.58242	7.38394
1935	7.60918	8.05816	7.91021	7.51179	8.7183	6.95481	5.47379	9.02694	11.935	6.18377	6.39523	6.52773	8.49708	8.37652	6.99594	5.75412	5.62088	7.26152	9.3765	10.7381	6.57742	6.56639	7.67611	6.54165	7.15429	6.35088	6.61157	6.35701	5.9869	7.83667	11.0387	7.31981	8.38695	9.06205	7.59853	5.30442	4.62857	4.92927	6.39613	7.09581	6.54659	5.4284	4.86654	8.11059	8.14901	5.57073	6.80019	5.24246	6.77119
1940	7.36971	8.39147	7.94848	7.6408	8.7824	6.75254	5.55221	9.12219	11.3752	6.55099	6.4467	6.3427	8.61988	8.23545	7.20361	5.72979	5.44663	7.38626	9.48863	10.6191	6.63343	6.42951	7.64067	6.17909	7.22718	6.90283	7.36675	6.33647	5.69947	7.81214	10.5577	7.37285	8.35121	9.10207	7.67363	5.32591	4.67157	5.15494	6.22381	7.02202	6.71118	5.46721	4.84677	8.2583	8.27074	5.61052	6.55162	5.08984	6.78684
1945	7.27976	8.28344	7.60625	7.85929	8.78295	6.65487	5.53237	9.19288	11.982	6.83862	6.34347	6.33682	8.13567	7.80008	7.27376	5.59259	5.84082	6.97692	9.58233	9.43034	6.8774	6.18369	7.49192	6.25729	7.48677	6.52506	9.13743	6.39136	5.91513	7.85876	10.7703	7.24307	8.40723	8.99438	7.62139	5.35617	4.62157	4.92563	6.19702	7.14026	6.81272	5.5869	4.99065	8.71575	8.34677	5.74303	6.59376	5.11108	6.77954
1950	8.48618	8.06405	7.49467	7.74067	8.9717	6.56841	5.39357	8.74793	13.8377	6.63038	6.30631	6.46175	7.49592	7.02143	7.24893	5.81982	5.85302	7.30029	9.48081	8.46603	7.04866	6.1777	7.51665	6.27534	7.39055	6.37049	9.85301	6.14508	6.11977	7.78077	10.9606	7.44983	8.29449	8.61181	7.48628	5.46114	4.57396	4.78085	6.20969	7.34686	6.91796	5.50067	4.85986	8.712	8.28595	5.47861	6.53634	5.195	6.54982
1955	9.1919	8.06342	7.52762	7.39582	9.12197	6.40325	5.75808	8.12621	14.2342	6.35481	6.47384	6.38742	7.39865	7.18328	7.28141	5.91262	5.533	7.46467	9.41424	8.1819	6.98092	7.00977	7.70602	6.22105	7.26798	6.13825	9.50335	6.07526	5.92968	8.12155	10.6107	7.71601	7.94392	8.15908	7.42199	5.59248	4.56857	4.94352	6.21511	7.32172	6.88084	5.19625	4.89162	8.42256	8.20848	5.7441	6.49218	5.45221	6.00404
1960	8.87181	8.40678	7.31027	7.5112	9.26059	6.36797	6.00632	7.97848	14.3096	6.32811	6.42769	6.24136	7.37964	7.16595	7.19386	5.6716	5.5462	7.43087	9.69882	8.22617	6.67121	7.31766	7.41851	6.11934	7.37006	5.73802	9.34218	6.26352	6.15002	8.10251	10.6464	7.65241	7.73179	8.09472	7.50678	5.72374	4.54488	4.89595	6.19327	7.20713	6.78799	5.2727	5.06357	8.79646	8.51988	5.8637	6.73981	5.60215	5.77677
1965	8.50792	9.24344	7.31159	7.49528	9.34952	6.46529	6.05584	8.30253	14.3038	6.43935	6.46505	6.07854	7.48336	6.87291	7.52974	5.77844	5.54783	7.31685	10.5264	8.27098	6.45907	7.18555	6.71877	6.15529	7.53559	5.68418	9.71534	6.29531	6.07589	8.21502	10.732	7.75468	7.6427	7.72212	7.54414	5.63132	4.56761	4.79306	6.08731	7.26316	6.81438	5.49777	5.01246	8.96363	8.53092	5.56462	6.91508	5.55998	5.34903
1970	8.76185	9.88097	7.44579	7.64764	9.15464	6.55939	6.20709	8.03261	14.2215	6.45121	6.56787	5.99412	7.79814	6.94238	7.35217	6.4894	5.71455	7.12806	10.7283	8.19068	6.62912	6.9668	6.7905	6.31207	7.65049	5.69956	9.78451	6.38052	5.64308	8.54839	10.7387	7.87923	7.55527	7.37318	7.67253	5.47756	4.58459	4.84866	6.25254	7.31729	6.78913	5.66459	4.90064	8.61724	8.3068	5.59712	6.84119	5.54157	4.93744
1975	9.48155	9.78808	7.10609	8.12825	9.1145	6.67679	5.93744	8.05631	14.6374	6.51507	6.50035	6.09451	7.68346	6.91844	7.16267	6.47773	5.9749	6.98426	10.5499	8.7875	6.49662	6.5753	6.69827	6.13297	7.52489	5.58346	9.34711	6.30601	5.89845	8.42523	10.3273	8.07694	7.47648	7.25957	7.7062	5.44397	4.59753	4.91441	6.88361	7.16649	6.53666	5.66267	4.84343	8.4849	8.21767	5.92435	7.01999	5.61848	4.81302
1980	9.99941	9.7031	6.81386	8.25187	9.16826	6.56821	5.6447	8.27817	14.2939	6.57831	6.32132	6.39095	7.25782	6.95947	8.37216	5.86662	6.04955	7.27922	10.6268	8.77144	6.15186	6.51454	6.59088	5.96802	7.30593	5.28003	8.863	6.02925	5.99816	8.02258	10.0017	8.21302	7.60886	6.94105	7.35376	5.47908	4.65191	4.96929	6.77904	6.85046	6.40517	5.59143	4.93472	8.69531	8.63868	6.09779	7.62041	5.60277	4.72835
1985	10.3038	9.41819	6.79363	7.9079	9.40645	6.49652	5.81019	7.86322	13.5529	6.53742	6.53173	6.27009	6.97511	6.8378	9.93276	5.96043	5.92748	7.77994	10.2575	7.90127	6.17771	6.46327	6.56229	6.46271	7.16577	5.06878	8.55022	5.96856	5.75488	7.89199	10.3234	8.18173	7.78021	6.63198	7.28696	5.3209	4.62444	4.97891	6.14538	6.79476	6.33313	5.77262	5.0713	9.12805	9.15161	5.98595	7.68985	5.49579	4.73513
1990	10.7924	8.91476	6.83682	7.44449	9.37776	6.56838	5.99962	7.65341	13.1079	6.59983	6.76223	5.93514	6.91549	7.01106	10.962	5.94217	6.12509	7.82137	10.3078	7.65837	6.35711	6.50118	6.46449	6.59684	6.99599	5.26004	8.41561	6.11177	5.6674	8.0498	10.5373	8.32508	7.92289	6.53462	7.11965	5.32818	4.52893	4.96077	6.16757	6.95431	6.06942	5.8735	5.11317	9.20263	9.20381	5.97908	7.35562	5.51118	4.92024
1995	11.3931	8.59441	7.41451	7.30869	9.50685	6.75278	6.17992	8.12706	13.0951	6.54749	6.57757	5.8518	7.08986	7.05038	11.0146	5.87098	7.07878	7.68345	10.941	7.79011	6.28419	7.01535	6.39817	6.36091	6.99327	5.36449	8.34987	6.53914	6.17836	7.49718	9.94625	8.64459	7.97235	6.26959	6.97763	5.41297	4.52433	4.96323	6.19021	6.89213	6.31425	5.75199	4.9415	9.6466	9.12508	6.20469	7.11801	5.44753	5.23382
2000	11.498	8.33337	7.65881	7.39261	9.941	6.74514	6.24146	8.22385	14.0113	6.57645	6.64098	6.001	7.26577	6.62018	10.7169	6.2498	7.07195	7.9098	10.8023	7.71561	6.31485	7.22572	6.19798	6.21305	7.01426	5.11012	8.53468	6.81789	6.5482	8.09003	9.83301	8.88065	7.72431	6.26043	7.45478	5.33027	4.54991	4.97429	6.08827	6.88357	6.75681	5.73034	4.70981	9.90091	8.73086	6.12599	6.74772	5.11035	5.48742
2005	10.5206	7.90225	7.38264	7.30047	9.81432	6.61666	5.88836	8.11393	15.0896	6.67215	6.6988	6.07665	7.43206	6.61738	10.3085	6.25839	6.71034	7.99623	10.912	7.92135	6.47417	7.27393	6.04293	6.14406	6.79014	4.99505	8.41252	6.51945	6.04377	8.41782	10.2079	9.0223	7.63644	6.43715	7.29042	5.35748	4.54931	5.00516	6.10819	6.97686	6.90634	5.91833	4.71057	9.07936	8.5853	5.63791	6.64351	5.23688	5.27436
2010	9.86963	7.55218	7.4396	7.40746	9.68371	6.60372	5.34407	8.17997	15.652	6.63791	6.55345	6.22622	7.56431	6.72522	10.2488	6.34241	6.62058	7.85028	11.4954	9.18094	6.48703	7.18454	6.25711	6.06213	6.99259	4.98823	8.46973	6.08985	5.61351	7.91891	10.2196	8.97607	7.75731	7.01958	6.79409	5.37328	4.89283	5.20102	5.97196	6.86204	6.88472	5.99259	4.80297	8.87118	8.69326	5.35701	6.29854	5.32619	4.76714
2015	9.91528	7.38491	7.33123	7.52845	9.6729	6.57453	5.22062	8.15207	15.6441	6.52013	6.51016	6.20757	7.68929	6.69722	11.994	6.50349	6.43311	8.05534	11.2487	9.10869	6.48376	6.83863	6.9591	6.16418	7.23714	4.83168	8.45795	6.2044	5.74304	7.76572	10.5315	8.61308	7.74835	7.16448	6.8926	5.38992	6.06933	5.1764	5.97905	6.80839	6.68692	5.70968	4.99803	9.17272	8.60735	5.16818	6.25166	5.44107	4.71365
2020	9.54487	7.3448	7.19292	7.50243	9.60499	6.62559	5.38653	8.04249	16.1592	6.32083	6.51155	5.84119	8.38684	7.51136	13.6883	6.17837	6.98624	8.42351	11.0788	8.39555	6.35318	6.88982	6.8102	6.14905	6.84487	4.73974	7.99651	6.57384	5.73393	7.74628	10.6631	8.3854	7.80546	6.96648	6.77024	5.39733	7.29452	4.82341	6.08222	6.81881	6.39276	5.82982	5.04776	9.32679	8.52369	5.58921	6.87539	5.65835	4.61425
2025	9.52705	7.74604	7.16262	7.64827	9.35532	6.56743	5.31205	8.04028	16.9299	6.31306	6.44236	5.76877	9.75731	7.75532	13.7894	5.92989	7.14404	8.33154	11.0739	9.36265	6.3246	6.93317	6.19883	5.81123	6.40959	4.71111	8.24587	6.8999	5.68295	7.45042	10.8853	8.53433	7.94723	6.92448	6.85217	5.39471	7.78067	4.81697	6.03085	6.93413	6.50219	6.1718	4.90325	9.33171	8.4642	7.13385	7.25905	5.56734	4.27187
2030	9.84112	9.8267	7.38784	7.39593	9.3641	6.5294	5.72204	8.05481	15.4094	6.22492	6.49719	5.79992	11.422	7.30578	12.452	6.1366	6.69926	8.00036	10.932	10.0548	6.31268	6.70424	6.14199	5.75099	6.42477	4.59896	8.6447	7.4461	5.74536	7.4242	11.268	8.42835	8.36124	6.54816	7.48413	5.35464	7.72012	4.90418	5.98508	7.05351	6.82506	5.95538	4.98715	9.26765	8.56997	7.75677	7.18907	5.6678	4.30115
2035	9.80243	11.6058	7.31673	7.14739	9.5267	6.79721	6.30339	8.37781	13.1815	6.11251	6.54987	6.00203	13.489	7.30418	10.4065	6.28311	7.12379	7.73972	11.4216	9.80111	6.297	6.58562	5.9788	5.85747	6.63158	4.62618	8.1192	7.8886	5.80515	8.18184	11.172	8.06487	8.52365	6.23996	7.36265	5.36939	7.28469	5.05528	6.01138	7.12213	6.77111	5.56032	5.01563	9.38652	8.80657	7.85364	6.98749	5.71252	4.31616
2040	9.59668	12.0588	6.84091	7.06047	9.39982	6.9966	6.15797	8.63088	13.5616	6.08199	6.49654	5.97603	14.2792	7.10235	9.95704	6.13318	7.17577	7.63417	11.9458	10.014	6.34549	6.71613	6.05216	5.98507	6.59049	4.65307	7.1921	7.95369	5.57259	8.06179	11.1693	8.1138	8.27823	6.50792	6.78451	5.32727	7.00396	5.03625	6.06643	7.20781	6.62875	5.51601	4.99025	9.22318	8.8476	7.70961	6.82269	5.59247	4.34512
2045	10.3975	12.1039	6.59809	7.1013	9.28389	6.96478	6.14475	8.10573	13.8601	6.07613	6.45267	5.77762	12.8685	6.86614	10.5364	6.32471	6.76029	7.64727	12.1859	10.2872	6.22923	6.94722	6.89005	5.98306	6.70497	4.51258	6.89961	7.96929	5.76184	7.27666	10.9581	8.10827	8.44256	6.48918	6.47637	5.29094	6.36583	5.06816	6.121	7.12642	6.69914	5.65469	5.00591	8.97384	8.93624	7.3611	6.69301	5.32734	4.34753
2050	10.9212	12.5945	6.95411	7.21846	9.65607	6.85572	6.07552	7.78128	13.5034	6.16343	6.32955	5.86822	11.7185	6.97838	10.505	6.31035	6.19856	7.53732	12.3751	9.29345	6.09984	7.34331	7.79481	5.92929	7.26278	4.64391	6.74772	8.3875	6.06348	7.42006	10.5339	7.9482	8.48511	6.66486	6.77954	5.36777	5.68972	5.22288	6.12114	7.22135	6.71045	5.55529	4.88378	9.02827	8.75562	7.28587	6.70175	5.21103	4.28952
2055	9.83907	13.331	7.12323	7.26313	10.028	7.0583	5.73149	7.8537	12.7301	6.0877	6.43729	5.81114	11.1014	7.31486	10.4366	6.23969	5.65868	7.56503	12.6711	8.13126	6.04474	7.29971	8.06368	5.856	7.17344	5.15773	6.80673	8.6899	5.82854	7.69119	10.4368	7.66091	8.24752	6.69661	7.31203	5.39022	5.36472	5.15807	6.23187	7.53884	6.4537	5.22135	4.8447	8.98555	8.688	7.10244	6.7857	5.29582	4.28251
2060	9.01477	13.3968	6.88484	7.37199	9.83289	7.37698	5.57954	8.06998	11.8125	6.04667	6.60134	5.79532	10.1986	7.19568	10.6203	6.27633	5.56817	7.85522	12.8024	8.45001	6.00027	6.98858	7.52376	6.05274	6.74035	5.33585	6.88616	8.4516	5.52213	7.4895	10.667	7.68887	8.1724	6.45897	7.23777	5.35849	5.02728	5.11139	6.31825	7.35864	6.2707	5.17296	5.10625	8.7781	8.78867	7.27274	6.76469	5.44509	4.40369
2065	8.80233	12.8055	7.28056	7.5477	9.67586	7.35306	5.64686	8.39775	11.1768	6.11278	6.29347	5.78695	9.63276	7.23276	10.4356	6.32087	5.53913	7.8573	12.8809	9.88167	5.98885	6.9463	7.30656	6.23978	6.8042	5.24967	6.85383	8.20891	5.63025	7.26871	10.8969	7.71486	8.2664	6.67131	7.01703	5.2982	4.83147	5.11052	6.41905	7.0021	6.51719	5.32696	5.24325	8.7942	8.73276	7.79427	6.71946	5.85899	4.50556
2070	9.21536	12.0835	7.60352	7.56322	9.78496	7.07216	5.74696	8.54753	11.4613	6.16721	6.00041	5.72618	9.5703	7.75095	9.76945	6.76389	5.52605	7.76458	12.7308	10.2245	6.04374	7.0124	8.07901	6.03523	6.89601	5.05661	6.74792	8.33016	5.69395	7.46186	10.6058	7.48269	8.423	6.91503	7.39974	5.22808	4.6737	5.22508	6.48899	7.02763	6.70211	5.38904	4.90329	8.90656	8.61767	7.73003	6.79087	5.79189	4.40921
2075	9.77143	11.323	7.5116	7.52995	9.84559	6.9905	5.90843	8.22244	11.9914	6.28916	6.03439	5.73824	8.92496	7.40042	9.88258	6.98988	5.82861	7.82685	12.9019	9.68044	6.1052	7.28897	8.3458	6.06799	6.82827	5.04262	6.79822	8.22541	5.65368	8.16961	10.799	7.5851	8.43156	6.66888	7.43646	5.36773	4.52446	5.63758	6.43578	7.24085	6.9146	5.57141	5.06154	8.95424	8.65155	7.34166	6.9325	5.42829	4.36923
2080	9.69465	10.8287	7.25183	7.62083	9.81461	7.14404	5.91634	8.25653	11.7267	6.25972	6.16443	5.74483	8.10531	6.60091	10.1855	7.18256	5.92232	7.68498	13.1716	9.48073	6.03212	7.37099	7.92078	6.14664	6.63165	5.01915	6.97183	8.35719	5.7949	8.01775	10.729	7.72954	8.48392	6.10466	7.58888	5.45742	4.41965	5.80502	6.5448	7.27631	7.22539	5.56087	5.29342	9.10842	8.77075	8.70345	7.00031	5.40078	4.38668
2085	9.58808	10.6165	7.40452	7.61454	9.41551	7.13418	5.74253	8.61961	11.3403	6.26399	6.41885	5.82164	8.01416	6.53337	10.6266	7.19184	5.85765	7.58127	13.1209	10.1509	6.13396	7.11278	7.47922	6.08174	6.86986	4.89808	7.07063	8.2828	5.80998	7.62081	10.2829	7.94337	8.55941	6.25911	7.88636	5.32944	4.40655	5.4246	6.57162	7.07542	7.19737	5.38103	5.16628	9.42236	8.9249	10.3378	7.02337	5.3638	4.53013
2090	10.2842	10.5738	7.63139	7.63469	8.99057	7.08316	5.52803	8.86442	12.1678	6.18694	6.45617	5.9407	8.00291	6.45938	10.6299	6.95157	5.74296	7.58382	13.4861	11.1166	6.16881	7.00335	7.51548	6.03203	7.26505	4.75998	7.19708	7.66564	5.55245	7.93038	10.598	7.99776	8.54021	6.27383	7.15795	5.29273	4.37955	5.02526	6.51586	6.92155	7.21243	5.60716	5.07715	9.71452	9.1865	10.4014	7.12796	5.34093	4.62917
2095	10.0314	10.3486	7.29994	7.5762	8.98612	6.80019	5.40695	9.08666	13.9563	6.00244	6.62967	5.88652	7.95653	6.43057	10.1064	7.01937	5.7211	7.61874	13.4583	11.9514	5.99333	6.84115	7.73048	5.97756	7.08515	4.72074	7.26834	7.52209	5.49034	8.28051	10.9053	8.00748	8.44084	6.2004	7.05908	5.29219	4.4407	4.92174	6.81118	6.96964	7.36222	5.82898	5.00213	9.57248	9.47581	10.6175	6.96149	5.34532	4.6609
2100	8.77757	10.007	7.34716	7.49582	9.05708	6.52358	5.63465	9.02034	13.2509	5.95686	6.90243	5.85811	7.7887	6.90137	8.91151	6.83249	5.77975	7.86227	13.0777	11.967	5.84225	6.79873	7.58845	5.7326	6.90585	4.79998	7.33027	7.45126	5.71373	8.45096	11.0539	8.0069	8.45512	6.72574	7.03374	5.20495	4.54558	4.95332	7.35392	7.27853	7.45141	5.72721	5.04831	9.34538	9.60499	11.9134	6.8117	5.5145	5.02394
2105	8.53254	10.0539	7.25895	7.31475	8.93148	6.48913	5.52683	9.02966	11.1523	5.89179	7.00107	5.94251	7.79751	7.02259	8.53304	6.42708	5.9055	7.89869	13.2641	11.7575	5.8067	7.02371	7.39352	5.4549	6.93836	4.85717	7.30224	7.53284	5.76127	8.97037	11.1742	7.80013	8.54389	7.20115	7.02116	5.27657	4.52537	5.07755	7.59621	7.11426	7.36303	5.55605	5.0632	9.20528	9.36996	13.5517	7.17089	5.80464	5.05531
2110	8.24236	10.572	6.81924	7.00089	8.82772	6.54222	5.58731	8.56067	11.8081	5.90503	7.06175	6.47029	7.95129	6.72265	9.06962	6.96364	5.85089	7.75817	13.5571	11.8308	6.14092	7.17285	7.49509	5.45748	7.11666	4.92433	7.24573	7.54691	5.61234	9.13885	11.3202	7.71095	8.62285	7.40143	7.39439	5.40632	4.70739	5.11007	7.47346	6.83219	7.17377	5.4438	5.13036	8.99752	9.01192	13.533	7.12404	6.26572	4.87415
2115	7.95285	10.3528	6.91143	7.00969	9.10619	6.40603	6.03394	8.27097	12.6325	6.07557	7.22712	6.71168	7.81721	6.6998	8.86184	7.35489	5.67878	7.62458	13.0942	11.5274	6.34082	7.32582	7.9479	5.56607	7.19957	4.87537	7.16194	7.64969	5.54563	8.63113	11.4439	7.72347	8.6176	7.1338	7.29646	5.38989	4.70226	5.06904	7.34455	7.36112	7.09326	5.40816	5.18927	8.95457	9.09713	11.3598	6.68985	6.58365	5.16878
2120	7.93079	9.53146	7.28474	7.2789	9.15858	6.15439	6.93341	8.03783	12.2703	6.16053	7.45093	6.20551	7.53602	6.77866	9.18305	7.02411	5.31895	7.5979	13.1473	11.3053	6.146	7.51938	8.28688	5.65337	6.98433	4.98937	7.30032	7.7593	5.79486	8.28958	11.1871	7.88399	8.56839	6.7894	6.6834	5.25474	4.452	5.20969	7.1121	7.99239	7.07732	5.48695	5.13472	9.00851	9.17442	10.2165	6.52892	6.56398	5.02124
2125	8.09732	9.35659	7.29003	7.55499	9.01067	6.1332	7.73014	7.48673	12.6699	6.096	7.63951	5.77374	7.41568	6.82217	10.1804	7.10089	5.09624	7.63627	13.3035	11.5082	6.041	7.69127	8.06878	5.30559	7.03591	4.97888	7.2033	8.00231	6.03385	8.43064	10.9026	7.96118	8.6144	6.76072	6.28803	5.17013	4.36728	5.25786	6.92724	8.32627	6.93937	5.38019	4.98179	9.30337	9.14577	10.017	6.54174	6.36873	4.80599
2130	8.2024	9.60661	7.3271	7.74761	9.17295	6.16787	8.44514	7.45437	12.4358	5.83148	7.90775	5.64813	7.31365	6.59962	10.439	7.22003	5.17304	7.72502	13.0695	11.3425	6.18493	7.65706	7.90439	4.99533	7.04898	4.81645	6.99157	8.42572	5.83682	8.68626	10.7408	8.06951	8.48648	6.40878	6.43146	5.21197	4.33682	5.11251	6.93715	8.83687	6.70007	5.31822	4.85332	9.33538	9.49717	9.24627	6.63023	6.38378	4.904
2135	7.77191	10.1662	7.26586	7.73494	9.18297	6.06047	9.0292	7.77034	10.9944	5.76651	10.7253	5.61377	7.33554	6.40333	9.49577	7.24341	5.50406	7.96463	13.0632	10.7164	6.3468	7.71158	8.27576	5.00642	6.78429	4.82645	7.28719	8.75926	5.63467	8.70247	10.6895	8.12643	8.31086	6.57006	6.82451	5.32729	4.34718	5.13237	6.97567	8.74986	6.65122	5.65037	4.93682	9.11292	9.44579	8.47343	6.41298	6.39374	4.59993
2140	7.38487	10.3067	7.10665	7.80099	8.71699	6.16574	9.40422	7.95358	11.0668	5.80856	13.3564	5.52306	7.40087	6.5064	8.68562	7.42753	5.6434	8.30067	13.581	10.4564	6.38947	7.87638	8.08294	5.01077	6.64613	4.73703	7.52659	8.41644	5.79291	8.57878	10.7695	7.87575	8.30831	7.09516	7.05752	5.39474	4.35058	5.16222	6.95996	8.12675	6.76889	5.93318	5.03257	9.1203	9.51932	8.30464	6.19344	6.18211	4.60325
2145	7.19337	9.99795	7.25148	7.69317	8.50616	6.3317	9.5847	7.79421	12.2005	5.77338	13.762	5.50572	7.43611	6.52044	8.56428	7.46386	5.4057	8.39449	13.9384	10.581	6.25875	8.04377	7.47742	5.12289	6.7026	4.81197	7.45577	8.09928	5.66408	8.73963	10.8312	7.77325	8.2238	6.81767	6.74824	5.33145	4.38539	5.25384	7.0041	7.96595	6.84897	6.11359	5.19022	8.97691	9.51756	8.01771	6.27287	6.0626	4.76684
2150	7.45355	9.43689	7.59684	7.80069	8.63655	6.3226	8.95822	7.95097	12.3543	5.83115	13.0098	5.66702	7.60576	6.74659	8.56678	7.66315	5.54856	8.4278	13.1921	10.7081	6.07788	8.20304	7.47502	5.25543	6.69257	5.09078	7.27298	8.34457	5.59864	8.99564	11.3138	7.84952	8.21406	6.57889	6.76273	5.32887	4.43677	5.33984	7.11682	7.79152	6.60153	6.02526	5.22737	8.66221	9.2393	7.55154	6.37095	6.01627	4.65544
2155	7.62875	8.87077	7.76819	7.82148	8.51164	6.23158	8.39758	8.12685	12.1767	5.79402	12.5106	5.86754	7.70439	6.78123	8.45138	7.56386	5.60511	8.44701	12.9802	11.1049	5.95676	8.0194	7.37626	5.32071	6.73913	5.06973	7.24908	8.19215	5.64603	9.14262	11.3784	7.65919	8.35694	7.04963	6.90487	5.39414	4.39136	5.14647	7.00972	7.56227	6.31024	5.73893	5.09074	8.54771	9.05979	7.52134	6.2887	5.99885	4.51607
2160	7.82217	8.82981	7.99244	7.73987	8.60797	6.11142	8.63491	8.00958	11.647	5.73851	12.4257	6.11976	7.50465	6.86791	8.0535	7.02332	5.40276	8.34576	13.3548	11.2763	5.88265	7.73728	7.32054	5.3841	7.18069	5.05532	7.3446	8.05806	5.7033	8.98824	10.8037	7.57078	8.51281	7.15457	6.83205	5.49562	4.36994	5.01493	6.87293	7.49392	6.20739	5.56486	5.0609	8.59699	9.07758	7.22944	6.23683	5.8301	4.71144
2165	8.12466	8.9784	8.06462	7.83951	8.39347	6.08911	9.91827	7.99715	11.2792	5.68877	11.6922	6.18685	7.31284	6.93021	8.12418	7.25079	5.45756	8.46287	13.5252	11.0095	5.95983	7.74019	7.35188	5.40592	7.23256	5.13735	7.42708	8.2283	5.7849	9.25485	10.6265	7.65717	8.93945	6.97095	6.81628	5.46928	4.35851	4.92696	6.81962	7.50295	6.1601	5.6113	5.15094	8.59645	9.65201	6.87038	6.37077	5.62225	4.99008
2170	8.1447	9.11096	7.66992	7.63935	7.65294	6.10965	11.9208	8.0091	10.9063	5.58621	11.0824	6.02445	7.1648	6.60781	8.32249	7.81534	5.54166	8.56211	13.4666	10.6681	6.17213	8.02217	6.92716	5.29459	6.96806	5.15347	7.49768	8.25754	5.41617	9.07405	11.0844	7.6781	8.98389	6.92125	6.66329	5.54943	4.30752	4.95599	6.82943	7.56202	6.25195	5.60985	5.26813	8.62082	9.69057	6.50005	6.72075	5.69523	5.02064
2175	8.38155	9.14398	7.4461	7.54903	7.46119	6.03213	12.8319	8.01989	11.1303	5.45573	10.7631	5.88148	6.84741	6.59245	8.58542	7.41523	5.76272	8.64589	13.3903	10.4419	6.31355	8.16023	6.64829	5.2411	6.87558	5.15195	7.39835	7.9084	5.29253	8.34631	11.1438	7.89796	8.74364	6.98038	6.34915	5.4988	4.26493	5.04923	6.81129	7.79591	6.33217	5.84461	5.332	8.6484	9.54351	6.40867	7.10211	6.14833	4.86289
2180	8.23838	9.17482	7.26704	7.74608	7.24709	6.07776	12.6888	8.25305	12.3342	5.42677	10.5446	5.84821	6.85496	6.75153	8.77715	7.28534	6.02383	8.68104	13.6216	10.7072	6.21114	7.98378	6.58457	5.14483	6.9615	5.07278	7.49078	7.86007	5.667	8.26341	10.8552	7.9045	8.69726	7.17976	7.05009	5.18053	4.24466	5.16561	6.86426	7.91254	6.43463	6.14885	5.34286	8.57519	9.52716	6.55787	7.38847	6.30512	4.85035
2185	8.07345	8.91371	7.40123	8.40648	6.98623	6.35843	12.9451	8.1325	12.1077	5.48634	9.67104	5.97903	7.16848	6.65745	8.52556	7.58775	6.09129	8.48199	14.0238	11.1852	6.13905	7.96092	6.98392	5.17906	7.20284	5.15276	7.84582	7.88418	5.57951	8.26524	11.1714	7.79851	8.58755	7.33915	7.34994	5.06585	4.26711	5.45616	6.94035	7.80068	6.40805	6.46843	5.1594	8.58961	9.89232	6.54434	8.00144	6.06658	4.86222
2190	8.61689	8.37335	7.60526	8.7093	7.2841	6.49495	12.5285	8.05333	11.7052	5.63084	8.61346	6.09005	7.36095	6.5857	8.58049	7.57889	5.92381	8.35184	14.0453	11.3576	6.20974	8.10124	7.73407	5.27688	7.36586	5.31271	7.87882	8.32509	5.32056	8.64007	11.3699	8.0584	8.49673	7.33268	6.76685	5.15849	4.30994	5.39833	6.95094	7.73168	6.23456	6.40648	5.01609	8.73813	11.7006	6.46104	8.70456	5.94133	4.8418
2195	8.80908	8.2315	7.4471	8.44129	7.53381	6.37544	12.2746	8.31917	11.764	5.66331	8.13464	6.41631	7.49946	6.68245	8.61863	7.70232	5.83002	8.22191	14.0065	10.9254	6.28044	8.45214	7.97658	5.16799	7.43037	5.33493	7.65565	8.4003	5.39628	9.33363	11.36	7.73677	8.55936	7.64074	6.29723	5.29343	4.32901	5.0342	6.93406	7.48184	6.1963	6.02387	5.07464	8.77178	12.645	6.25524	8.81857	5.82943	4.76855
2200	8.37578	8.29718	7.11917	8.19022	7.75289	6.42171	12.7089	8.39665	11.8925	5.69545	8.51204	6.53821	7.47685	6.80329	8.82902	7.95764	5.68869	8.02834	14.1108	10.5325	6.23469	9.05151	7.92533	5.10011	7.40201	5.16936	7.3279	8.04963	5.39593	9.37771	11.5869	7.24953	8.58668	7.42635	6.00418	5.151	4.26791	5.07754	6.77733	7.21048	6.61672	6.15356	5.12689	8.27863	11.8008	6.21034	8.43994	5.77105	4.70862
2205	8.33007	8.31905	6.96804	8.25505	7.755	6.58061	12.7904	8.21379	11.9975	5.69528	9.73015	6.33942	7.44709	6.84708	8.68291	8.39448	5.54502	8.07868	14.076	10.6584	6.08377	9.40036	7.68705	5.10695	7.42297	5.05592	7.36293	8.47578	5.71821	9.21315	11.7196	7.36969	8.53677	7.10131	6.89026	5.16334	4.2577	5.11207	6.66496	6.90651	7.15144	6.3522	5.24346	7.91378	10.8386	6.45373	8.35049	5.90341	4.84415
2210	8.32186	8.30741	7.01488	8.49176	7.35228	6.31072	12.6137	7.95327	11.2639	5.54464	11.4149	6.15191	7.64671	6.57278	8.09955	9.14581	5.53765	8.14863	14.1778	10.7698	6.03143	9.29745	7.76989	5.14918	7.36758	5.06007	7.61732	8.83881	5.78519	9.05609	12.0647	7.38332	8.80065	7.24682	7.173	5.28549	4.22875	5.06292	6.86623	6.66344	7.54909	6.46198	5.32499	7.77773	10.1267	6.7608	8.44506	6.08458	4.88809
2215	7.89682	8.20746	7.17784	8.39852	7.16284	6.03344	12.2877	7.85038	11.7005	5.43371	11.9338	5.98329	7.70784	6.53327	8.02247	9.32798	5.37737	7.9711	14.1005	10.5404	6.04203	9.05379	7.80013	5.76793	7.22707	4.99425	7.57727	8.64955	5.49846	8.80375	12.5256	7.42352	9.0403	7.49936	6.38316	5.28396	4.19074	5.14054	6.91485	6.75569	7.89013	6.40387	5.24833	7.40885	9.79289	6.81591	8.15	6.17236	4.72626
2220	8.64756	8.4666	7.26322	8.27391	7.14912	6.0407	11.1118	7.8901	13.3398	5.38057	11.778	6.00013	7.81231	6.67427	7.95549	9.03895	5.27517	7.92042	13.4308	10.2219	6.11622	9.10673	7.29785	6.16354	7.07072	4.96332	7.60304	8.53784	5.56261	8.8333	12.3718	7.63229	9.0622	7.49491	6.30512	5.41765	4.20806	5.13274	6.89017	6.87807	8.50797	6.43809	5.10845	7.10038	9.53736	6.75356	7.66031	6.31575	4.6026
2225	9.49221	8.81495	7.20777	8.47797	6.89151	6.06256	10.299	7.98871	13.9433	5.33708	11.4103	6.10499	7.85584	6.72346	7.77491	8.78713	5.32286	7.8104	13.2012	10.1395	6.17802	9.01143	7.30115	6.04619	7.33138	4.99043	7.69393	8.47351	5.30198	8.77645	11.7725	8.13377	9.12049	7.13127	6.49667	5.2879	4.22413	5.03954	6.94	7.30373	8.80295	6.57957	5.09166	6.77078	9.35819	6.91805	7.70876	6.36295	4.72149
2230	9.85906	8.9358	7.1375	8.77653	6.47375	6.04615	10.7171	8.0075	12.595	5.22289	10.273	6.11541	7.74385	6.68508	7.75701	8.90826	5.25419	8.09993	13.4093	9.80273	6.18685	8.27576	7.32285	6.00976	7.49331	5.0508	7.71971	8.53641	5.09573	8.56962	11.3361	8.21866	8.97207	6.94364	6.48822	5.15897	4.25719	4.95961	6.79956	7.98012	8.73547	6.35424	5.09533	6.60866	9.41739	6.78822	8.03524	6.30718	4.82489
2235	9.60463	8.80047	6.95644	8.70797	6.30085	5.65471	9.88209	7.9233	11.9147	5.13675	9.47334	6.01237	7.87805	6.76142	8.34263	9.04113	5.19621	8.01451	13.3632	9.96383	6.17572	7.89118	7.10013	5.98543	7.20955	5.27242	7.7017	8.63397	5.44722	8.25492	11.7871	7.79961	8.82142	7.04039	6.59798	5.18218	4.38695	4.90934	6.84122	8.38598	9.18548	6.25911	5.04732	6.66104	9.45992	6.78676	8.08132	6.34262	4.80015
2240	9.07926	8.46712	6.64589	8.64072	6.10001	5.81054	8.95002	8.12973	12.4596	5.22863	8.7738	6.07053	9.00807	7.13138	8.80589	9.10803	5.39117	7.88157	13.5384	10.3899	6.17653	8.45741	6.9588	5.74813	7.09167	5.53536	7.68257	8.97489	5.55816	8.27094	12.3055	7.98042	8.91615	7.33309	6.62707	5.15739	4.51867	4.80954	7.12531	8.29597	8.71563	6.37005	5.05266	6.74445	9.34969	6.91244	8.08981	6.40612	5.00687
2245	8.9432	8.19539	6.71432	9.02247	5.82027	6.19955	9.27711	8.65955	11.6826	5.24318	8.149	6.14038	12.1344	7.57091	8.78041	9.40898	5.64319	8.12076	13.5777	10.5529	6.15168	8.57428	7.06263	5.62679	6.868	5.33297	7.78517	9.54625	5.37152	8.46653	12.5066	8.27562	8.72475	7.62004	6.86206	5.19396	4.63019	4.83728	7.49029	8.18182	7.92904	6.13147	5.0374	6.90743	9.24454	7.15754	8.21535	6.79025	5.20115
2250	8.86412	8.12024	7.14583	9.26546	5.72981	6.17937	9.03626	8.50565	11.3754	5.22958	7.81082	6.34383	13.4178	7.4499	8.24241	8.88751	5.63875	7.71746	14.0361	10.4074	6.08894	8.50056	7.31038	5.70395	6.62619	4.91455	8.32924	9.50545	5.43032	8.67993	12.6719	8.49675	8.42511	7.81844	6.93788	4.96865	4.66791	5.01285	7.73248	8.0938	7.78869	5.89132	4.91212	7.19058	9.06213	7.45564	8.31938	6.83607	5.41833
2255	9.03755	8.15674	7.25864	9.12102	5.82614	5.95645	7.50899	8.15486	11.1923	5.20365	7.56094	6.34889	11.6772	7.04747	7.46898	8.27828	5.39135	7.55405	14.2568	10.4418	6.04536	8.93284	6.84326	5.55395	6.53074	4.81396	8.56876	9.34722	5.41294	8.62252	12.6992	8.23578	8.26877	7.92023	6.60215	4.87047	4.57197	4.99017	7.58861	8.21577	7.79064	6.82072	4.82536	7.26055	9.0148	7.50316	8.24932	6.71056	5.37199
2260	8.69549	8.36306	6.99725	8.94019	5.90786	5.89775	6.73352	8.05826	10.297	5.10907	7.69544	6.21175	9.67842	6.9978	7.82763	8.64636	5.31366	7.82427	13.6395	10.8713	6.09083	8.72351	6.34646	5.26717	6.39602	4.98583	8.13391	9.20554	5.25792	8.72092	12.4162	7.93996	8.92372	8.3652	6.6106	5.03842	4.52273	4.85087	7.43323	8.26935	7.61828	7.22947	4.74043	7.48289	9.22075	7.71354	8.51204	6.75703	4.93361
2265	8.00841	8.5602	6.84902	9.00513	6.68552	6.06875	6.74527	8.02339	10.2715	5.1931	7.39586	6.57374	8.86995	6.84917	8.02293	8.6859	5.49623	7.90787	13.6185	11.0475	6.25422	8.31781	5.97393	5.08146	6.26289	5.04789	7.89941	8.87747	5.42881	9.12023	12.1963	7.88697	9.24209	8.55233	6.61759	5.04414	4.62132	4.91696	7.42929	8.32477	7.15687	6.883	4.73863	7.43487	9.30671	8.24208	8.86727	6.75553	5.0323
2270	7.70248	8.50439	6.95112	9.44782	6.73511	6.1095	6.79708	8.26377	10.2867	5.39119	7.85144	6.88436	8.53405	6.61085	7.84433	9.03919	5.70195	7.63377	14.2181	10.7376	6.25893	8.35688	5.87624	4.98913	6.2166	5.11663	8.0218	8.66301	5.46217	9.03967	12.5322	7.56282	8.82906	8.17461	6.70947	4.96285	4.73315	5.12003	7.39162	8.32889	6.6653	6.74217	5.06208	6.91703	9.20444	8.60174	8.81647	6.77157	5.16799
2275	8.12571	8.27692	6.86819	9.70055	5.89403	6.05025	6.80238	8.45445	10.1002	5.40681	8.00789	6.89254	8.4564	6.70156	7.73403	8.95561	5.437	7.64529	14.2552	10.1231	6.23195	8.2813	5.73305	5.29886	6.33656	5.04741	7.91123	8.6586	5.2541	8.94543	11.6746	7.4206	8.71695	7.99631	6.98853	4.84821	4.73963	5.46975	7.55123	8.29615	6.6096	6.89101	5.20554	6.92811	9.2588	8.4784	9.76476	6.77987	5.09427
2280	8.25613	8.29128	6.75394	9.76041	5.78984	6.15986	6.83586	8.49618	9.92817	5.27063	7.51253	6.61527	8.49051	6.87349	7.57874	8.51191	5.55841	7.72051	13.6271	10.1235	6.27168	8.51763	5.54207	5.66194	6.48244	4.90415	7.5133	9.02145	5.20102	9.01421	11.7421	7.50314	8.61105	7.923	7.07148	4.85722	4.69962	6.29612	7.52628	8.34155	6.63425	7.08712	5.03251	6.86783	9.3474	8.21447	10.2232	6.99638	5.18467
2285	7.91258	8.4296	7.05181	9.60035	5.90246	6.12777	7.15785	8.65234	9.40676	5.2187	7.36476	6.3708	8.59528	7.09302	7.63674	8.51022	6.3271	7.64435	13.4653	10.3654	6.28064	8.15516	5.24447	5.74147	6.44191	4.95549	7.26937	9.40496	5.31856	8.90687	12.0372	7.87176	8.51079	7.92733	7.50693	4.88905	4.69603	7.05613	7.36308	8.3819	6.60248	7.37366	5.08741	6.34266	9.46138	8.58522	9.01651	6.65627	5.40158
2290	8.01313	8.59668	7.11458	9.53383	5.86448	5.95837	7.20859	8.95928	9.29306	5.33522	7.22809	6.53174	8.5758	7.34916	7.99789	8.29614	5.93768	7.6325	13.7712	10.4728	6.30794	8.05564	5.05966	5.76282	6.47198	5.21566	7.26487	9.67964	5.33504	8.82925	12.0337	8.81837	8.61583	8.04513	7.81286	4.92386	4.67235	7.29551	7.49194	8.66828	6.76423	7.48226	5.07662	6.65202	9.70758	8.55142	7.9259	6.13309	5.59203
2295	7.66446	8.51692	7.0904	9.59115	5.81274	5.8956	6.67245	9.00277	9.8432	5.38345	7.23109	6.73174	8.27375	7.1855	8.35768	8.73174	5.50992	7.73088	14.2292	10.3494	6.53262	8.42864	5.21318	5.96567	6.65415	5.32835	7.22817	9.55986	5.28294	8.42266	12.4798	9.58318	8.80372	8.17211	7.64549	4.7916	4.65414	7.10833	7.57016	8.81952	6.81248	7.42799	4.79787	7.48307	10.058	8.49236	7.48874	5.89216	5.91042
2300	7.0922	8.07621	7.04436	9.50976	5.9943	6.12765	6.47538	8.84411	10.8163	5.25179	7.05806	6.63347	8.1388	6.88179	8.28614	9.11797	5.29519	7.78585	14.3563	10.3237	6.83103	8.31289	5.23014	6.21246	6.65111	5.15552	7.342	9.49207	5.3368	8.30834	12.7057	9.51477	8.82834	8.01447	7.83698	4.64248	4.69106	6.80432	7.6429	8.787	6.58629	7.77229	5.01046	8.1368	10.453	9.13384	7.79336	5.48602	6.27364
2305	7.37855	7.96281	7.19166	9.56677	6.07388	6.24479	6.65363	8.71148	10.8456	5.39589	6.69854	6.45527	8.09818	6.98074	8.06425	9.12311	5.18071	7.68949	13.3203	10.4739	6.72203	8.27164	4.96382	6.35743	6.59822	4.89441	7.56236	9.52463	5.4744	8.80415	12.777	9.25376	8.77474	7.933	8.02563	4.73466	4.59938	6.19666	7.82313	8.8798	6.3668	8.03085	5.13231	8.22075	10.4037	9.16537	8.17929	5.22872	6.17577
2310	7.37746	8.16381	7.37513	9.40711	6.23937	6.22328	7.00481	8.62398	10.4866	5.53608	6.58089	6.48678	8.08439	6.99116	7.99748	8.92195	5.17933	7.62262	13.0974	10.6137	6.43226	8.5419	4.92663	6.33089	6.42381	5.1044	7.53427	9.26429	5.61765	8.86853	12.4671	9.13299	8.78359	8.22888	7.63343	4.68971	4.47583	5.66215	7.61014	8.93107	7.04184	8.38407	5.27206	7.61979	10.0519	8.81596	8.65391	5.06545	5.72259
2315	6.51755	8.32387	7.4367	9.26941	6.27116	6.25752	7.0532	8.83956	10.416	5.40365	6.62883	6.59715	8.02406	7.1718	7.95669	8.8966	5.5497	7.72224	13.6431	10.9642	6.32303	8.67482	5.17354	6.02127	6.2877	5.37006	7.44321	8.88276	5.69773	8.79908	12.3655	8.60201	8.77408	8.05835	7.52628	4.66937	4.49238	5.49377	7.37336	9.01131	7.19044	8.66432	5.57379	7.19448	9.96734	8.86557	8.38728	5.06159	5.64596
2320	6.67101	8.33581	7.33232	9.18308	6.22437	6.09602	6.70597	9.13661	10.7295	5.23834	6.75384	6.41919	7.94936	7.31138	8.07841	8.57119	5.71841	7.80168	13.6907	11.076	6.35041	8.37391	5.35116	5.71919	6.40256	5.20758	7.66763	8.56685	5.58437	8.74106	12.4462	8.27495	8.91195	7.78088	7.6014	4.68438	4.77814	5.36162	7.46412	9.18662	6.84028	8.82235	5.34111	7.18364	9.89865	9.0571	7.78913	5.23404	5.91363
2325	6.78883	8.61626	6.98334	9.20975	6.03717	6.11087	6.67251	9.14488	11.0659	5.10822	6.86531	6.18586	8.19443	7.23439	8.21574	8.01166	5.78025	7.60738	13.4621	11.5555	6.31262	8.10199	5.21314	5.80079	6.60579	5.0538	7.81519	8.63118	5.52994	8.75936	12.8711	7.82388	9.23464	8.01013	7.21451	4.74025	5.28788	5.41598	7.42485	9.4581	6.80295	8.8067	5.11084	7.28814	9.74729	9.09908	7.80244	5.17862	6.18996
2330	7.19847	9.00056	6.8675	9.40367	6.03131	6.28816	6.89848	8.93132	10.7242	5.06928	7.04216	6.20715	8.24515	7.24497	7.93043	8.18997	5.74329	7.40931	12.7761	11.7544	6.31184	8.00429	5.22918	5.83034	6.50361	4.9905	7.38034	8.60864	6.52848	8.86296	12.9702	7.92412	9.34919	8.18276	7.23823	4.82758	5.2181	5.48618	7.51093	9.53325	6.91947	8.62394	5.06721	7.48292	9.7651	9.0616	7.73221	4.87613	6.39103
2335	10.2603	8.99526	7.00992	9.50258	6.09544	6.34921	6.80687	8.85776	10.6609	5.12146	6.98293	6.19604	8.17111	7.31021	8.26583	8.36985	5.59564	7.40465	12.7597	11.2794	6.35404	8.01548	5.32297	5.6277	6.2734	4.93082	7.002	8.49187	7.15952	9.46566	12.8247	7.91853	9.27127	8.47087	7.49679	4.85259	4.87771	5.52356	7.70677	9.482	6.9213	8.38	4.94873	7.35223	9.74902	8.93406	7.59839	4.67243	6.42052
2340	11.2979	8.42357	7.30189	9.42994	6.08826	6.25269	6.84139	8.93293	11.1497	5.16377	6.6999	6.08628	8.36869	7.24575	8.77508	8.66497	5.34076	7.41465	12.7821	11.0805	6.36255	7.90277	6.24231	5.5939	6.25782	4.79668	6.98586	8.65919	6.67965	9.12384	12.8194	8.06553	9.22443	8.7952	7.51818	4.75785	4.69133	5.64103	7.64564	9.46058	7.03461	8.16694	5.12439	7.23029	9.59402	8.76943	7.75981	4.86647	6.17997
2345	10.8259	8.07435	7.23452	9.3486	6.14342	6.21295	6.93104	8.85515	10.8936	5.18008	6.64705	6.24411	8.30134	7.00485	8.60227	8.92616	5.27719	7.38899	12.2269	11.4109	6.52648	8.05639	6.9621	5.7066	6.23424	4.76696	7.15356	8.74071	6.71587	8.31062	12.9283	8.28707	9.31619	9.11554	7.83599	4.6962	4.57714	5.57568	7.56892	9.32299	7.18962	7.89604	5.32887	7.21967	9.39476	8.58417	7.89007	5.26078	6.19514
2350	10.3104	8.24366	7.24399	9.18885	6.40326	6.19739	7.0268	8.74309	10.1907	5.06086	6.58787	6.51997	8.39666	6.98945	8.36557	8.88011	5.26676	7.39067	12.6507	11.6426	6.87918	7.94017	6.93739	5.8586	6.24462	4.68625	7.37403	8.5672	6.67533	8.30834	13.0638	8.16948	9.16508	9.12111	8.10989	4.79478	4.6628	5.38001	7.72298	9.26669	7.31236	7.26064	5.31196	7.07987	9.40242	8.47897	7.85525	5.21697	6.54866
2355	10.5633	8.16181	8.03462	9.21592	6.61872	6.26534	6.9661	8.99479	10.2604	4.97205	6.48341	6.71768	8.73714	7.27515	8.08228	8.81954	5.35006	7.45275	13.4397	11.5907	6.91668	7.52703	7.00234	5.99509	6.46309	4.77022	7.29806	8.63929	6.41618	8.63882	13.0468	7.77019	8.88911	8.97365	8.20026	4.80521	4.88522	5.2853	7.64149	9.37433	7.48829	6.33596	5.15507	7.0324	9.86083	8.80814	8.00324	5.19811	6.8481
2360	10.9192	7.9766	8.28789	9.48665	6.3233	6.45916	6.72179	8.92858	10.231	5.03349	6.3764	6.62519	8.73776	7.52844	8.43753	9.33469	5.69944	7.61073	13.3753	11.7729	6.89183	7.49129	7.30803	5.92757	6.49316	4.69203	7.18687	8.84293	6.66005	8.88374	12.8407	7.61992	9.06982	9.04364	8.05175	4.73398	4.86865	5.31636	7.44755	9.39413	7.42351	5.90408	5.13788	7.19049	10.0152	9.20562	8.33163	5.30118	6.84788
2365	9.34836	7.84872	8.09932	9.47008	6.26762	6.54866	6.54707	8.71489	9.99779	5.09677	6.57094	6.38158	8.48513	7.35462	8.85932	9.22781	5.55053	7.41541	12.6619	11.6035	7.03341	7.17354	7.44379	5.98664	6.44452	4.79915	7.20225	8.85975	6.92826	8.72177	12.8964	7.5792	9.35587	9.00562	7.86281	4.7075	4.72768	5.49746	7.50066	9.37834	7.46072	5.97227	5.05967	7.45389	9.95223	9.21062	8.69534	5.42881	7.19329
2370	7.58757	7.86633	8.20439	9.49145	6.12472	6.56273	6.1743	8.57027	10.0945	5.14174	6.69946	6.33928	8.56881	7.54454	8.56016	8.61097	5.32966	7.19949	11.7562	11.3643	7.01312	7.20435	7.36814	6.07298	6.62414	5.58565	7.2488	8.91686	6.56296	8.68814	13.1223	7.44241	9.59254	8.95997	8.25373	4.66321	5.07531	5.6425	7.56722	9.48502	7.37001	6.24593	5.01855	7.41717	9.94328	9.12308	9.34697	5.53764	7.50524
2375	7.62013	7.89658	8.0354	9.70049	6.05189	6.57502	6.01499	8.44105	9.8964	5.29728	6.74724	6.37743	8.72769	7.64312	8.18788	8.6061	5.31306	7.10369	11.7252	11.4578	7.07419	7.78007	7.03779	6.01574	6.69917	5.93801	7.49861	8.92385	6.22521	8.60464	13.0003	7.5919	9.49252	8.97263	8.26255	4.664	5.37139	5.79364	7.54195	9.43476	7.07299	6.23657	5.10097	7.16744	9.99522	9.20103	10.4975	5.55747	7.20961
2380	7.40659	7.80187	7.53062	9.43902	6.12311	6.50115	6.39226	8.5841		5.33882	6.79485	6.29569	8.62698	7.50236	8.15801	8.45007	5.57721	6.93523	12.064	11.739	7.37012	8.00028	6.68873	6.11864	6.64466	6.02652	8.04742	8.95574	6.6827	8.87611	12.9564	7.84437	9.54444	9.02796	7.72415	4.84344	5.38385	5.77348	7.48957	9.42171	6.97311	5.89044	5.16447	7.10381	9.84887	9.12622	11.0482	5.67078	6.98226
2385	8.02888	7.90172	7.20068	9.04651	6.16634	6.57169	6.58581	8.4851		5.23003	7.16404	6.2191	8.68655	7.69033	8.15755	8.45046	5.46062	7.05145	11.8532	11.7859	7.12109	8.02207	6.70082	6.24878	6.59218	6.49049	8.08538	9.13689	7.19155	9.58814	12.9956	7.72695	9.62463	9.07059	7.48917	4.82231	5.34582	5.77554	7.5355	9.52582	7.37489	5.86946	5.23289	7.26593	9.45544	9.13662	11.3438	5.68222	6.78578
2390	8.54682	8.25521	7.10465	9.26399	5.98383	7.15764	6.70109	8.62852		5.26408	7.40904	6.15531	9.2357	7.66041	8.07423	8.14811	5.42835		11.4542	11.0866	6.57178	8.02279	6.53337	6.09179	6.62914	6.59545	7.72587	9.36185	6.99035	9.85007	13.2942	7.6546	9.35717	9.10257	8.28011	4.66833	5.31107	5.95479	7.52724	9.5431	7.14159	5.71531	5.34698	7.51499	9.34728	9.43197	11.3797	5.64319	6.64513
2395	8.50649	8.58646	7.04864	9.56565	5.87566	7.55579	6.70082	8.83664		5.34829	7.4254	5.89714	9.45232	7.71555	8.33621	7.97756	5.72306			11.3466	6.37106	8.01095	6.4432	5.9036	6.56774	6.29189	7.57932	9.06446	6.67534	9.40784	13.2629	7.78664	9.26915	9.12069	8.73348	4.66501	5.27772	6.05307	7.4928	9.44962	6.56837	5.71075	5.42042	7.58342	9.35917	9.88598	10.9814	5.58088	6.86215
2400	8.38693	8.65085	7.04936	9.49821	6.07045	7.6665	6.94204	8.80167		5.41757	7.44444	5.77761	9.4106	7.97745	8.35268	8.19651	5.8702			12.7795	6.32639	8.35407	6.35701	5.98171	6.4451	6.10299	7.59264	8.69033	6.82617	9.10528	13.0938	7.85626	9.34307	9.3268	8.18641	4.6211	5.40118	6.10976	7.2508	9.51438	6.75106	6.0155	5.35356	7.47562	9.456	9.75639	10.9983	5.77236	6.97337
2405	8.16579	8.45429	6.99471	9.26753	5.89758	7.46809	7.03493	8.89702		5.51254	7.58575	5.91069	9.87929	7.95485	8.19956	8.08433	6.24711			13.4946	6.37486	8.44552	6.31242	5.9668	6.53575	6.54624	7.61767	8.7248	7.25201	9.42388	13.0976	7.69541	9.34836	9.44497	7.79874	4.63812	5.21278	6.1	7.31713	9.57814	7.07809	6.32617	5.34699	7.30367	9.58778	9.53938	10.6965	5.87371	6.77944
2410	7.66365	8.30569	6.9832	8.94267	5.83832	7.30261	6.75929	9.1094		5.44267	7.63817	6.04826	10.0113	7.8794	7.94339	7.66761	6.27813			13.4188	6.45976	8.02783	6.51429	6.01621	6.68672	6.38721	7.59146	8.78838	7.73571	9.54415	12.9731	7.31048	9.27248	9.43094	7.82899	4.46487	5.14248	6.033	7.41572	9.57702	7.33614	6.41206	5.36067	7.01018	9.64365	9.57929	9.70104	6.11946	6.9374
2415	7.23082	8.34993	7.07005	8.82285	5.90628	8.01056	6.58155	9.31117		5.52462	7.69344	6.15563	9.83046	7.6721	7.96616	7.36752	6.10946			13.4918	6.5533	7.83818	6.8058	5.99171	6.68594	5.69869	7.58516	9.1032	7.66152	9.60587	12.8242	7.43658	9.32405	9.49671	7.76282	4.27424	5.29708	5.96527	7.35945	9.56928	7.30221	6.20644	5.28692	6.8759	9.63631	9.59523	9.14482	6.11853	7.60591
2420	7.50136	8.38432	6.98275	8.90787	6.01696	9.12079	6.69053	9.09494		5.59822	7.70948	6.24682	10.4437	7.54592	8.16576	7.56952	5.88763			13.4851	6.55927	8.1124	6.89136	5.90361	6.61454	5.64807	7.40609	9.15398	7.61812	9.72887	12.402	7.63151	9.58836	9.49318	7.92795	4.41983	5.31233	6.07537	7.45482	9.46004	7.74918	6.15886	5.24717	6.99362	9.67354	9.40837	8.77599	5.98142	7.61332
2425	7.62535	8.21709	6.87862	8.8944	6.12163	10.145	6.92345	8.76422		5.45989	7.71037	6.28623	11.2134	7.58225	8.14605	8.00972	5.6807			12.6848	6.50974	7.90645	6.918	5.91748	6.81279	5.43232	7.19883	8.95215	7.60878	9.64359	11.9666	8.03506	9.77083	9.51087	8.33464	4.61363	5.42617	6.37414	7.27925	9.34125	8.22091	6.14697	5.10576	7.16923	9.60156	9.30841	8.15518	6.03962	7.43261
2430	7.70728	7.96949	7.02512	8.96411	6.07907	11.2959	6.84227	8.8638		5.49976	8.07822	6.05114	11.2227	7.30651	8.32954	7.99458	5.79526			11.7087	6.4044	7.25223	6.89518	5.85444	6.8975	5.19251	7.18548	8.7988	7.1139	10.0409	11.8304	7.94925	9.53395	9.59899	8.25065	4.76977	5.52846	6.67761	7.17153	9.20312	8.10121	6.04856	5.0812	7.24392	9.39667	9.37624	7.70253	6.04117	7.6281
2435	7.98603	8.00621	7.18993	9.22807	6.13354	11.2652	6.73837	9.20056		5.64851	8.26767	5.90217	11.3614	7.14636	8.20709	7.98447	5.86423			11.324	6.42716	7.54895	6.97149	5.98198	6.88506	4.98887	7.16156	8.99614	6.98146	10.8583	11.9075	7.75848	9.27589	9.59749	7.99438	4.89269	5.44669	6.71688	7.18735	9.20013	7.96484	5.73916	5.42622	7.19419	9.27645	9.21336	7.43996	5.99977	7.63879
2440	8.07802	8.0181	7.37755	9.41712	6.17884	10.7924	6.74414	9.2122		5.62016	8.36128	5.94416	11.6227	7.06553	8.31032	8.36754	5.76733			11.3422	6.45668	7.8228	7.3015	6.0297	7.674	4.75499	7.29666	9.16683	7.20687	10.4268	12.4579	7.95309	9.34405	9.50015	8.22993	4.96191	5.29289	6.66829	7.53195	9.44136	7.60798	5.48666	5.83884		9.25397	9.10885	7.06821	5.83893	8.02202
2445	7.709	7.75369	7.54166	9.44215	6.23937	10.9382	6.93214	8.87393		5.62662	8.59098	6.02663	11.955	7.19432	8.60359	8.2272	5.76157			11.8011	6.34364	7.31503	7.31636	6.04727	8.49045	4.75195	7.35774	8.84099	7.09255	9.78713	13.0607	7.77011	9.54897	9.7213	8.20737	4.93115	5.76887	6.72981	7.59918	9.42286	6.98819	6.04784	6.44529		9.216	9.05138	6.43688	5.75782	7.82751
2450	7.39065	7.80829	7.5123	9.34797	6.16946	11.0381	7.11802	8.84216		5.82293	8.70869	6.05805	12.376	7.60637	8.45942	7.63614	5.70095			11.9318	6.34381	6.89192	6.95927	6.18721	8.95036	4.83176	7.26022	8.65087	6.89069	9.43751	12.9505	7.62162	9.58438	9.79895	8.05696	4.91934	6.14509	6.69107	7.33655	9.26156	6.50819	5.95855	6.67937		9.4631	9.17415	6.54507	5.59391	7.30762
2455	7.52075	7.50331	7.54243	9.40801	5.93112	11.0301	6.95061	8.79614		6.0113	8.94179	5.93881	12.5298	7.77779	8.32568	7.47085	5.65055			11.6732	6.46528	7.04368	6.7222	6.1626	8.91727	4.66224	7.38479	8.56666	6.69218	8.81843	12.8239	7.48191	9.76093	9.70438	8.47066	4.87674	5.91811	6.76661	7.2132	9.38278	6.43225	5.45491	6.50549		9.64557	9.39148	7.00761	5.55933	7.24444
2460	7.655	7.28258	7.46828	9.50061	5.75194	10.7679	6.73068	8.57818		5.96823	9.24017	5.87914	12.534	7.77081	7.95531	7.68966	5.93109			12.1542	6.50197	7.48386	6.95687	6.22666	8.47728	4.5056	7.54133	8.5003	7.12595	9.25666	13.3544	7.20624	9.62485	9.8246	8.24982	4.80629	5.61612	6.92385	7.15566	9.55445	6.5049	6.14758	6.65933		9.63522	9.49574	7.68257	5.51086	6.88547
2465	7.89632	7.66052	7.44772	9.45693	5.74071	10.0584	6.87543	8.60807		5.88313	8.96913	5.87407	12.5926	7.70316	7.93717	8.4485	6.1174			11.967	6.46633	7.97559	7.56956	6.31094	8.39443	4.62478	7.74534	8.43417	7.65622	9.3789	13.2579	7.12518	9.24316	9.7858	8.07486	4.77531	5.59321	6.8663	6.99439	9.65527	6.4427	6.51438	6.64277		9.77627	9.57314	8.42051	5.45126	6.77987
2470	8.38687	7.58401	7.45399	9.24175	5.9246	9.8575	6.99396	8.65129		6.00038	8.89047	5.85821	12.3293	7.59855	8.15338	8.29545	6.14782			11.5121	6.47025	7.98946	7.68195	6.20686	8.47766	4.54255	7.76321	8.30016	8.19783	9.17765	12.6251	7.48902	9.20535	9.52437	8.52599	4.75196	5.68271	6.87601	6.98296	9.54601	6.51044	6.28181	6.57134		9.8597	9.80632	9.4068	5.42576	6.72849
2475	8.48922	7.49453	7.33794	9.43017	6.16002	9.73905	7.12043	8.4403		6.18068	9.07853	5.86054	11.9333	7.61755	7.99951	7.3144	6.27131			11.7003	6.67372	7.38281	7.46321	6.05097	8.54293	4.55519	7.6841	8.24242	8.4531	9.12241	12.4855	8.68724	9.32919	9.52047	8.31332	4.81357	5.7709	6.93502	7.04829	9.48112	6.59932	6.36808	6.76207		9.67855	10.039	10.0829	5.36371	6.49643
2480	8.09205	7.6682	7.49677	9.58864	6.02789	9.59574	6.9209	8.18497		6.26429	9.29764	5.95702	11.9284	7.61217	7.93718	7.48622	5.98734			11.408	7.12339	6.8737	7.68369	6.03349	8.85385	5.18108	7.9378	8.30645	8.2919	8.96983	12.7827	9.19058	9.76807	9.63953	8.48034	4.84245	5.76874	6.84745	7.13692	9.43247	6.80965	6.77199	6.98724		9.50707	9.60624	10.4927	5.30357	6.55185
2485	8.23746	7.98319	7.67705	9.17615	5.6818	9.45624	6.75786	8.04333		6.20325	9.61135	6.1799	12.1174	7.70291	8.05811	7.59541	5.73902			11.6216	7.40307	7.02326	7.95983	5.89897	8.68856	5.67127	7.95915	8.61593	7.71181	8.91856	12.8647	9.49908	10.2962	9.49943	8.85407	4.70654	5.61897	6.87297	7.08238	9.31071	6.79781	7.89758	7.53626		9.68157	9.29388	10.2405	5.29214	6.53974
2490	8.65295	8.06539	7.83621	9.01832	6.00353	8.71762	7.15745	8.31839		6.16062	9.56675	6.35213	12.6073	7.83537	8.38453	7.74314	5.895			11.9808	7.21323	7.45789	8.06826	5.88337	8.42144	5.88789	7.88532	8.8846	6.89285	8.99027	12.8637	10.5923	10.3657	9.46651	8.74353	4.71731	5.5108	6.95745	6.85895	9.44602	6.35675	8.2635	8.44492		9.60437	9.51882	9.15754	5.27684	6.48125
2495	8.57556	7.86713	7.81605	9.09664	6.6394	7.81861	7.06962	9.06024		6.16218	9.48484	6.23666	13.0796	8.03253	8.68768	8.22066	5.88313			12.5223	6.55286	7.68231	8.01221	6.27743	9.01534	5.8434	7.90652	8.88681	7.02984	8.96101	12.5659	10.5961	10.3113	9.4891	8.73629	4.6424	5.60418	7.05522	6.92034	9.54183	6.34774	7.76362	9.22598		9.49231	9.6233	8.98989	5.16157	6.56079
2500	8.41201	7.68815	7.75358	9.27493	6.48693	7.24188	6.90366	9.39938		6.26969	9.33338	6.04835	13.3052	8.16337	8.83245	8.49261	5.90876			12.9371	6.13175	7.58407	7.99773	6.33961	9.02275	5.48681	7.52768	8.9501	7.39549	8.75829	12.0202	9.35029	10.3463	9.5087	8.55989	4.67969	5.67201	7.32416	7.04488	9.50188	6.42972	7.51796	9.43134		9.44824	9.7151	9.19725	5.07053	6.53293
2505	8.39305	7.45276	7.82456	9.24369	6.12492	7.31982	6.98125	9.1412		6.20907	9.17014	5.98192	13.3533	8.21969	8.72988	8.62549	6.05293			12.7095	6.4005	7.23818	8.10829	6.31173	8.65428	5.14968	7.25127	8.94547	7.34435	8.87967	11.9666	8.36103	10.2494	9.74002	8.21537	4.8098	5.76079	7.77874	7.06833	9.56813	6.67138	7.70044	8.893		9.66568	9.82826	8.65337	4.94237	6.62996
2510	8.33507	7.29184	7.63511	9.62796	5.94437	7.53735	6.89006	8.96926		6.10173	9.35316	6.0525	13.4104	8.22808	8.57241	8.49997	5.90769			13.0433	6.92574	7.54127	8.18816	6.3832	8.47269	5.29564	7.46236	8.72324	7.2542	9.21682	11.9687	8.15292	10.1146	9.81605	8.11668	4.812	6.1499	8.27087	6.94632	9.62083	6.83755	7.38637	8.30026		9.95492	9.8325	7.9223	4.84657	6.75776
2515	8.03551	7.71136	7.41306	9.75099	6.04689	7.55371	6.96814	9.6988		6.11734	9.579	6.08929	13.7945	7.97317	8.44364	7.89281	5.75179			14.0712	6.92343	7.86195	8.18494	6.16968	8.08688	5.50614	7.58218	8.51418	7.32621	9.10882	12.0436	8.17494	10.0616	9.81408	8.30825	4.75396	6.36421	8.2954	6.9011	9.62792	6.84432	6.66046	7.41283		10.0316	9.95323	7.90335	4.95448	6.5849
2520	7.74193	8.23238	7.45384	9.39212	6.35579	7.47168	7.22776	9.56355		6.31202	9.16512	6.04409	13.9788	7.82662	8.43734	7.69653	5.71694			13.6919		7.31274	8.35869	5.99799	7.85286	5.38956	7.50559	8.62157	7.03033	8.71624	12.2203	7.93534	10.551	9.9709	8.41004	4.74531	6.42468	8.11955	6.89257	9.66214	6.87125	6.84163	6.49836		9.88431	10.137	8.29443	4.94773	6.23231
2525	7.41059	8.05764	7.56129	9.40597	6.36658	7.23972	7.01041	8.8447		6.38744	8.89167	6.05559	14.035	7.88244	8.10033	7.78998	5.67525			12.1652		7.17712	8.21481	6.07827	8.14762	5.13039	7.49258	9.15287	6.76488	8.82049	12.2713	8.11916	10.8955	10.0604	8.15761	4.81447	6.27062	7.97799	6.85754	9.73864	6.70148	7.14948	6.47314		9.66426	10.0419	8.4937	5.02821	6.45229
2530	7.02496	8.04846	7.615	9.36153	6.40104	7.36516	6.81557	9.32524		6.1827	8.9559	6.01976	14.0817	7.94839	7.87232	7.47881	5.83465			11.412		7.31713	7.92036	6.1065	8.3912	5.08901	7.49788	9.16795	6.73032	8.86138	12.3467	8.3132	10.754	10.2016	8.28123	4.77571	6.05184	7.88843	6.94001	9.83169	6.83939	6.80882	6.52482		9.47814	9.85278	8.72858	5.60799	6.98688
2535	7.10643	8.47149	7.52067	9.01723	6.79702	7.96567	7.04136	9.66939		6.18294	8.83942	5.96981	14.1321	8.0713	8.36129	7.49432	5.83031			11.4368		7.05366	8.00593	6.12096	8.44968	5.18139	7.48754	8.69789	6.8162	8.72941	12.447	7.86136	10.5752	10.0974	8.50137	4.89943	6.15324	7.91655	6.98621	9.78414	6.96577	6.43853	6.35903		9.2153	10.1114	8.5677	5.98271	7.36103
2540	7.20098	8.37938	7.41857	8.70395	6.73621	8.05873	7.07594	9.63394		6.28078	8.91041	6.07519	13.9548	8.05395	8.52966	7.78118	5.84201			11.5622		6.7941	8.05149	6.16633	8.51535	4.95471	7.34688	8.73103	6.80008	8.65352	12.4254	7.72253	10.66	9.94984	8.58273	5.1459	5.99498	7.89271	6.81489	9.45874	7.02877	6.41506	6.013		9.1487	10.6106	8.20413	5.97088	7.2905
2545	7.02561	8.0831	7.36934	8.74978	6.32497	7.12179	7.07772	9.51711		6.27995	8.99596	6.1235	13.4439	8.10789	8.48089	7.63629	5.97177			11.7156		6.62135	8.24093	6.36405	8.38868	4.69004	7.16225	9.05641	6.63116	8.40156	12.6995	7.62069	10.8102	10.0614	8.48934	5.19085	5.69043	7.79383	6.81607	9.25821	7.28206	6.54658	5.77466		9.08906	10.3831	8.35613	6.18139	6.91062
2550	6.98113	8.02707	7.45869	8.94073	6.7818	6.50413	7.14311	9.11783		6.23607	9.01065	6.14006	13.4253	8.44157	8.54804	7.42752	5.94745			11.6294		6.47543	8.42796	6.52761	8.45918	4.74716	7.26024	9.10567	6.64626	8.30929	12.8513	7.23253	10.6363	10.0454	7.99457	5.13215	5.52993	7.76674	7.15996	9.34736	7.34055	6.7795	5.65724		9.13463	9.79229	8.25664	6.31806	6.71185
2555	7.1037	7.79222	7.56542	8.92045	7.01976	6.86144	6.60954	8.664		6.1228	9.25149	6.30069	13.6628	8.7825	8.35416	7.49016	6.11387			11.7053		6.39137	8.44794	6.50583	8.40791	4.82163	7.39843	8.88318	6.54774	8.38695	12.5186	6.97465	11.0407	10.0759	8.19829	5.24533	5.73503	7.69196	7.25415	9.56917	7.19134	7.13223	5.45565		9.28367	9.49876	8.24779	6.25398	6.62849
2560	7.07976	7.55379	7.58165	8.68747	6.42471	7.35913	6.98229	8.5908		6.03462	9.81037	6.26171	13.8682	8.99195	8.26636	7.21646	6.71821			12.3945		6.30191	8.2825	6.45423	8.31477	4.97971	7.50083	8.91352	6.63025	8.52124	12.2741	7.08876	11.2898	10.2891	8.45966	5.30648	5.86036	7.55017	6.98862	9.798	7.15721	7.36497	5.30709		9.73334	9.52813	8.31737	6.18732	6.55363
2565	7.11145	7.57926	7.75785	8.68543	6.01533	7.28764	8.04741	8.87806		6.07797	10.5895	6.01252	13.948	9.14659	8.51391	7.1159	6.45225			11.7513		6.15592	8.12345	6.36049	8.50502	5.03542	7.59183	9.20678	6.84596	8.95647	12.1196	7.12044	10.291	10.1745	8.16123	5.08611	5.524	7.75384	7.0667	9.70091	7.3703	7.37212	5.30233		10.0083	9.52896	8.44509	5.9983	6.36758
2570	7.09637	7.378	8.26127	8.63668	6.28065	7.19534	7.96602	8.81058		6.09901	11.3899	6.00112	13.621	9.04754	8.61384	7.06888	6.02873			10.6923		6.22223	8.04688	6.31997	8.40135	4.83249	7.89324	9.03491	7.05224	9.09302	12.2379	6.9946	10.043	10.1759	7.8868	4.81918	5.41544	7.9606	7.11003	9.51187	7.538	7.1721	5.22176		9.50308	9.34132	8.44844	6.17778	6.38788
2575	7.42695	6.93202	8.54532	8.44932	6.42931	7.61734	7.66487	8.565		6.12975	11.0945	6.05212	13.1169	9.07908	8.59182	7.33812	5.69716			10.9345		7.42992	8.19185	6.38531	8.62732	4.76961	7.9616	8.69502	7.02684	9.13773	12.5561	7.09689	10.193	10.4436	7.9015	4.76158	5.4411	8.0497	7.11618	9.39407	7.56757	6.88291	5.22732		9.04218	9.29951	8.31469	6.57573	6.63496
2580	7.8999	7.21423	8.05613	8.69822	6.59297	7.56961	7.53656	8.42504		6.13519	10.7486	5.95392	13.4166	9.31569	8.54987	7.39564	5.71745			11.3251		7.87036	8.53888	6.49146	9.01105	4.99452	7.84472	8.76451	6.57297	9.26848	12.594	7.01472	9.90651	10.1821	8.11919	5.02529	5.47191	8.01088	7.03638	9.25129	7.71305	6.76244	5.38284		9.01045	9.31128	8.31034	6.53463	6.66795
2585	8.21	7.86085	7.48311	9.20526	6.78154	7.48397	7.55984	8.28806			11.2334	5.83479	13.958	9.26692	8.3006	7.51236	6.0198			11.3994		7.36096	8.76112	6.73418	8.98811	5.21453	7.91254	8.73641	6.36309	9.28605	12.4435	6.86543	10.095	10.0061	8.18422	5.14273	5.60929	7.72391	7.01347	9.25466	7.70328	6.62855	5.27743		9.17798	9.36942	8.2356	6.4711	6.46736
2590	7.93875	8.10407	7.44003	8.77489	7.22344	7.52466	7.72192	8.27908			11.6714	5.97617	14.5581	9.09841	8.15338	7.85157	6.65904			10.7646		7.09317	8.74588	6.61055	8.61291	5.21094	8.05946	8.76367	6.66205	9.27021	12.305	7.12534	10.2971	9.76614	8.21734	5.08207	5.40429	7.79899	7.16899	9.37182	7.76402	6.62044	5.21536		9.39716	9.72036	8.23308	6.31058	6.27398
2595	7.57254	7.86228	7.64908	8.30495	7.3045	7.54201	7.91375	8.38558			11.1979	6.08925	14.8842	8.98577	9.24361	8.16463	6.40762			10.3184		7.30131	8.65608	6.31961	8.17923	5.04349	8.1651	8.90429	6.9232	9.02917		7.46833	10.0433	9.55819	8.22756	5.4766	5.1591	7.68893	7.14313	9.44243	8.19319	6.77144	5.46521		9.27864	9.88732	8.19868	6.37772	6.35975
2600	7.68413	7.55779	7.66806	8.75993	7.16229	7.47557	8.3086	8.40075			10.5145	5.96728	14.1493	8.95962	10.4218	8.07503	6.08548			10.4504		7.48634	8.91495	6.22802	8.15051	5.10427	8.074	8.90752	6.83955	8.81306		7.46358	9.90533	9.64768	8.28627	5.79146	5.36125	8.01315	7.0984	9.50173	8.70789	6.73864	5.45874		9.15599	9.95709	8.10798	6.53055	6.2149
2605	7.62707	7.70421	7.57913	9.03913	6.772	7.30839	8.33892	8.29265			10.5088	6.25228	13.5583	9.04524	10.821	7.83821	6.06008			10.6325		7.0751	8.95102	6.29706	8.36331	5.1355	7.98174	9.04657	6.43865	8.97683		7.18829	10.2334	9.67745	8.13511	5.73623		8.01734	7.12778	9.41072	9.14439	6.57076	5.04373		9.17917	10.4746	8.07187	6.11414	6.40432
2610	8.07885	7.8681	7.42706	9.14082	6.43283	7.38888	7.61071	8.20374			10.8043	6.47818	13.9322	9.12574	10.6173	7.97409	6.08712			10.6017		6.73977	8.39854	6.46636	8.55475	4.99533	7.68734	9.51152	6.26657	9.13039		7.31428	10.4402	9.56812	7.87781	5.52997		7.52862	7.25168	9.39905	9.02177	6.23015	4.91247		8.99451	10.7384	7.90661	5.7786	6.63955
2615	8.27966	7.80664	7.22329	9.04366	6.87827	7.36702	7.07831	8.32546			11.3198	6.24711	14.5464	9.05186	10.1491	7.7362	5.95112			10.3526		7.06109	8.24262	6.87089	8.59714	4.84274	7.35913	9.63534	6.57522	9.18226		7.52614	10.0453	9.77162	7.92303	5.35129		7.49716	7.31031	9.46569	8.456	6.02722	4.92428		8.99746	10.386	7.72835	5.85964	6.49121
2620	8.14158	7.93467	7.30132	9.05087	6.87205	6.88686	6.92139	8.34185			12.136	6.1227	15.1037	9.00859	10.2117	7.511	5.87538			10.3414		7.53911	8.40025	7.08482	8.65413	4.79729	7.41482	9.46241	7.09322	9.09517		7.25367	9.68628	10.2618	8.11568	5.49607		7.60688	7.26065	9.43873	8.45611	6.01447	4.93481		9.17731	10.2499	7.65716	5.93829	6.51117
2625	8.1474	8.08237	7.18091	9.14485	6.94627	6.84454	7.09913	8.07783			12.3668	6.13541	15.4121	9.02823	10.2088	7.94213	5.9758			10.8044		7.14099	8.6601	7.092	8.73307	4.7461	7.43945	9.3341	6.86082	9.28851		7.14393	9.67268	10.5111	8.0918	5.39467		8.0228	7.05451	9.40056	8.76795	5.91533	5.14187		9.18787	10.0203	7.63292	5.79959	6.42119
2630	7.68133	7.90337	6.8164	9.26733	7.18684	7.08787	7.36833	8.07994			12.1621	6.2256	15.6246	9.00303	10.2418	8.2347	5.78865			11.2942		6.87882	9.03892	7.31462	8.63642	4.73281	7.41769	9.44243	6.34426	9.43658		7.09661	9.97607	10.7409	7.90732	5.26171		7.93644	6.86563	9.29255	8.98821	5.87838	5.28507		9.14111	9.68034	7.50252	5.78692	6.37267
2635	7.52055	7.74109	6.92696	9.24204	7.26557	6.99533	7.45368	8.10217			11.8816	6.24538	15.6402	8.90451	10.5048		5.86979			11.5068		7.76858	9.3177	7.2482	8.35698	4.82094	7.45395	9.68989	6.35077	9.18175		7.04151	10.0359	10.7196		5.41854		7.54411		9.43951	9.31107	6.15143	5.42		8.94375	9.82831	7.44626	5.84036	6.35576
2640	7.62846	7.62709	7.07392	9.19725	7.72639	7.01457	7.41879	8.00739			11.4923	6.2413	15.1438	8.94729	10.657		6.06303					7.53273	9.31525	7.00587	8.0206	4.70659	7.49443	9.93425	6.49026	9.14017		7.27078	10.0512	10.5539		5.44522		7.24479			8.86791	6.40957	5.56329		8.81357	10.5678	7.51262	5.78851	6.48129
2645	7.75393	7.91007	6.98626	9.13759	8.0303	6.91617	7.48113	7.94141			11.3989	6.53255	14.699	8.97442	10.8383		5.93699					6.48494	8.7885	6.97533	8.13181	4.7555	7.592	10.6587	6.56676	8.95356		7.70829	10.3224	10.3713		5.29621		7.18742			8.0739	6.42334	5.72053		8.93681	12.3087	7.81969	5.75188	6.61795
2650	7.54602	8.10756	6.84963	9.14215	7.62635	6.775	7.64019	7.98886			11.5984	6.52886	14.569	8.82557	11.1657		5.81263					6.91969	8.16709	6.90356	8.26942	4.96439	7.60471	10.8159	6.37456	8.92874		7.88113	10.3363	10.2484		5.16874		8.03945			7.82234	6.34267	5.68806		8.98803	13.4152	9.77281	5.55447	6.67553
2655	7.00511	8.0399	6.83596	9.12444	7.12259	6.66632	7.84304	7.98334			11.8231	6.21914	14.833	9.05968	10.6041		5.9712					7.08633	7.70585	6.75043	8.25806	5.02134	7.69365	10.1225	6.07652	9.4781		7.67182	10.0329	10.3639		5.23843		8.33038			7.60208	6.30631	5.44877		8.83679	12.6298	11.7789	5.34075	6.50814
2660	7.02514	7.91683	7.18956	9.02205	7.11355	6.5538	7.87657	7.88198			11.8259	6.23574	14.9976	9.18592	10.1824		5.92023					6.72541	7.82284	6.74694	8.40889	5.1477	7.80785	10.0887	5.9534	9.7644		7.28536	10.0195	10.4343		5.2263		8.07725			7.75534	6.31753	5.41768		8.75521	11.8507	11.037	5.44262	6.30982
2665	7.28063	7.64059	7.39319		7.13337	6.81001	7.71684	8.03804			11.9674	6.37917	15.202	9.14208	10.5953		5.63237					6.42822	7.95605	7.16324	8.61821	5.05697	7.89557	10.3966	5.85409	9.6502		7.05931	10.5435	10.4258		5.11564		7.59286			8.22838	6.34466	5.38606		8.9294	11.7979	9.38838	5.61849	6.4061
2670	7.19141	7.61032	7.34246		7.06144	7.11235	7.76676	8.12893			12.1793	6.25149	15.4336	9.0604	10.7212		5.64471					6.29529	7.95496	7.28505	8.81847	5.23846	7.93965	10.3914	5.81179	9.39462		7.28699	10.6344	10.1884		5.02924		7.07602			8.49114	6.41138	5.30131		9.03994	11.0127	9.61879	5.5509	6.6472
2675	7.18949	7.3431	7.51229		7.18691	6.94145	7.76141	8.03566			12.6517	6.3699	15.3125	8.83508	10.4273		5.83379					7.0449	8.09416	6.95895	8.74513	5.28452	7.94005	10.1041	5.94952	9.42768		7.19559	10.449	10.191		5.07203		7.03504			8.3227	6.3401	5.36358		8.90994	10.1685	9.30664	5.36464	6.55709
2680	7.28575	7.33679	7.77897		7.89862	6.72128	7.6586	8.11715			12.9924	6.45871	14.6659	8.95657	9.81222		5.90009					7.31366		6.90837	8.94888	4.9595	8.15377	9.87514	6.11212	9.58861		7.12334	10.4133	10.4682		5.10685		6.88472			8.61325	6.09526	5.42938		8.93634	10.6096	8.80423	5.18484	6.24952
2685	7.28034	7.4325	7.94561		8.19149	6.91358	7.73263	8.17302			13.164	6.4268	14.3779	8.6578	9.83172		5.80411					6.80656		6.48479	9.26984	4.80832	8.43372	9.78002	6.36529	9.53216		7.40745	10.4609	10.6809		5.02982		7.0541			8.83887	5.76217	5.48631		9.05524	11.5646	8.58792	5.141	6.21732
2690	7.12395	7.58144	8.1305		7.80805	7.06815	7.71587	8.42932			13.0749	6.63459	14.7519	8.23688	9.83532		5.72699					6.66827		5.02304	9.18814	4.72553	8.54085	9.63973	6.64951	9.86728		7.45644	10.3392	10.7126		4.93398		7.16983			8.4401	5.78886	5.40912		9.01451	10.9956	8.27039	5.16618	6.22825
2695	6.92816	7.64762	7.794		7.47844	7.06757	7.80789	8.57863			12.7822	6.66503	14.7022	8.40657	9.88843		5.69414					6.86936		4.85497	9.36221	4.81013	8.55338	9.8003		9.42478		7.31065	9.94527	10.7953		4.85836		7.03608			8.30367	6.02608	5.16964		8.9703	10.2717	8.23085	5.24487	6.38604
2700	6.99697	7.46242	7.36175		7.66815	7.28432	7.9566	8.43274			12.6923	6.60139	14.3543	8.69865	10.2701		5.84844					6.92739		6.11671	9.56685	4.89852	8.37273	10.2384		8.68831		7.38105	9.76351	10.8934		4.81933		7.17687			8.30584	6.27153	5.27649			10.6052	8.18174	5.18483	6.67718
2705	7.25756	7.52858	7.45726		7.89355	7.21672	7.94114	8.56022			13.2621	6.53263	14.5455	9.08651	10.4061		6.02374					6.72849		6.77224	9.48331	4.83865	8.3519	10.4106		8.61989		7.33642	9.61016	10.6642		5.04631					8.82315	6.47743	5.48957			10.309	7.98423	5.30104	6.53652
2710	7.44855	7.42565	7.57392		7.60287	7.005	7.96731	8.79537			13.3659	6.45718	14.9047	8.96951	10.5857		5.98663					6.8755		7.01697	9.17233	4.66167	8.44143	10.3333		8.64425		7.10549	9.85348	10.5839		5.22837					9.46602	6.53598	5.57505			10.1161	8.02161	5.4351	6.17467
2715	7.21764	7.71378	7.29633		7.72974	7.01708	8.25818	9.08374			12.8771	6.38594	14.8531	8.82863	10.9952		5.96934					7.14793		7.04468	8.98218	4.56038	8.52104	10.4402		8.77262		7.38646	10.165	10.7519		5.10212					9.5925	6.28017	5.62426			10.5768	8.80556	5.23508	6.19189
2720	6.94362	8.36386	7.05259		7.67123	7.30013	8.3375	9.07429			12.9662	6.51469	14.7984	9.0414	11.1837		6.08949					7.18942		6.94364	9.01543	4.69481	8.51605	11.0782				7.97061		10.9527		5.04821					9.20135	6.03873	5.62269			11.0924	8.87648	5.02976	6.11511
2725	6.76909	8.59915	7.22089		7.51784	7.36666	8.04841	8.80059			13.007	6.59615	14.5703	9.00911	10.9641		5.97945					7.05649		7.01803	8.9429	4.75617	8.34331	11.5679				7.91904		10.7633		4.93665					9.37355	5.89761	5.65198			11.3515	8.35763	5.08785	6.10766
2730	6.6706	8.32491	7.40791		7.70504	7.27173	8.03035	8.66695			12.8266	6.39811	14.648	8.59056	10.4872		5.76468					7.40252		7.23762	8.95071	4.70032	8.31288	11.4152				7.80885		10.5175		4.85993					9.40948	5.83367	5.67652			11.217	7.98288	4.90977	6.12011
2735	7.2149	7.95132	7.39859		7.56655	6.88896	8.10241	8.36526			12.6499	6.38463	14.8215	8.58381	10.3225		5.85303					7.92913		7.5151	9.02904	4.62058	8.29619	10.7443				7.74604		10.4876		4.96252					9.29888	5.86125	5.66942			10.6979	7.72019	4.86914	6.21
2740	8.1238	7.9885	7.00048		7.62171	6.44651	7.9071	8.54444			12.4295	6.3539	14.8528	9.1551	10.1053		5.92656					8.13015		7.63344	8.89569	4.66846	8.56297	10.0152				7.52073		10.452		5.15862					9.58285	6.1499	5.65584			10.429	7.95017	5.27137	6.32079
2745	8.81593	7.88804	6.92081		7.88061	6.37673	7.66843	9.13622			12.404	6.39187	14.9023	9.41965	9.61332		5.82068					8.18808		6.77048	8.91199	4.77673	8.81253	9.61252				7.65897		10.6364		5.26188					8.94154	6.29484	5.5698			10.3118	7.9274	5.8657	6.3015
2750	8.79668	7.79981	6.99888		8.08352	6.4734	7.92936	9.02276			12.6838	6.51825	14.7126	9.2161	9.3881		5.75134					7.75673		6.59274	9.00681	4.94019	8.55511	9.32474				7.48239		10.7117		5.33606					8.12643	6.96829	5.60723			10.2196	7.726	6.04886	6.53271
2755	8.35622	7.88803	7.11644		8.42806	6.7631	8.28935	8.68513			12.9767	6.58149	14.5966	8.87614	9.64399		5.70623					7.4038		6.89316	8.96248	4.98569	8.26006	9.30134				7.48577		10.785		5.30632					7.99877	7.37961	5.65114			10.4443	7.59963	5.89647
2760	7.82504	7.82654	7.32784		8.79114	6.89582	8.255	8.54005			13.0972	6.76055	14.6209	8.5712	9.802		5.58666							7.22935	9.0257	4.77115	8.07186	9.31845				7.47148		10.9146		5.18486					7.82583	6.77442	5.61472			10.6104	7.79033	5.70091
2765	7.64833	7.80932	7.37722		8.89771	7.16517	8.18703	8.43346			13.0185	6.68829	14.4348	8.49061	9.81138		5.55814							7.32782	9.07972	4.6096	8.24028	9.3944				7.12144		10.8859		5.22714					7.64727	6.52382	5.563			11.0328	7.73166	5.37022
2770	7.78365	7.82897	7.14296		8.67279	7.19999	8.30195	8.67532			12.6951	6.46728	14.8575	8.44187	9.80355		5.59821							7.27058	9.16584	4.60561	8.37225	9.40214				7.29294		10.9288		5.17325					7.16936	6.64326	5.55425			11.1398	7.58756	5.21385
2775	7.4145	7.85234	6.9694		8.39052	7.05486	8.57661	8.50866			13.0466	6.5627	15.2988	8.5978	9.87952		5.4497							7.02828	9.33481	4.54984	8.288	9.45432				7.32594		10.7546		5.23031					7.60786	6.54955	5.70269			10.7594	7.53333	5.09958
2780	7.0053	7.71736	6.89873		8.29729	7.41207	8.39984	8.06227			13.9713	6.73265	15.2112	8.93644	9.88956		5.25297							6.79749	9.0846	4.51302	8.45721	9.4749				7.09917		10.5521		5.25239					8.01993	6.16754	5.74449			10.5587	7.27002	5.10447
2785	7.01343	7.81793	6.87219		8.29731	7.35031	7.80271	8.26648			14.3587	6.72202	15.4153	8.79862	9.79582		5.2982							6.55157	8.83539	4.65112	8.7448	9.45459				7.22558		10.6697		5.08838					8.34506	6.29267	5.67889			10.6065	7.35387	5.21551
2790	7.19	8.13623	6.82174		8.36143	7.25297	7.36714	8.30226			13.94	6.81236	15.3794	8.51959	9.99543		5.22786							6.5382	8.84465	4.74565	8.9547	9.62139				7.26534		10.8066		5.08869					8.54981	6.37637	5.72711			10.574	7.57057	5.43953
2795	7.55015	7.86621	6.93022		8.46506	7.46974	7.27132	8.0873			13.5542	6.753	15.284	8.28622	10.0154		5.1906							6.25327	8.73249	4.78799	8.92549	9.76265				6.91655		10.9239		5.15351					8.41011	6.60562	5.79012			10.5908	7.27337	5.5577
2800	7.53315	7.77732	6.94187		8.39764	7.37965	7.47426	8.14906			13.4516	6.58423	15.29	8.15634	10.0745		5.37986							5.16319	8.65523	4.97823	8.77092	9.79967				6.90915		11.1089		5.12524					8.31972	6.78121	5.73583			11.052	7.49862	5.42138
2805	7.29127	8.02249	6.73782		8.78759	7.58691	7.91245	8.17793			13.393	6.57803	15.3812	8.17681	10.7881		5.29838							5.10779	8.62885	5.11724	9.0086	9.71415				7.02421		11.2247		5.01177					8.56718	6.66225	5.67936			10.6566	7.59147	5.29796
2810	7.33374	8.10926	6.72385		9.33736	8.14927	8.11198	8.04747			13.3598	6.68897	15.4827	8.10254	11.255		5.14672							5.82559	8.57205	5.03447	9.46329	9.45496				7.10721				5.01247					9.11116	6.31299	5.67129			10.0398	7.14925	5.19463
2815	7.15994	8.20102	6.98812		9.54142	8.92009	8.0013	8.18124			13.0994	6.73849	15.4409	8.17706	10.81		5.17232							6.12506	8.47556	4.97296	9.52719	9.3222				7.16359				5.08583					8.80798	6.17211	5.67077			10.2512	7.16827	5.05007
2820	6.84287	8.10726	6.82299		9.29668	9.58838	8.15024	7.94261			13.0779	6.62821	15.3623	8.35556	10.816		5.12317							5.46568	8.59444	4.92757	9.24858	9.44279				6.97469				5.03204					8.5905	5.97606	5.66287			10.4718	7.16865	4.92219
2825	7.08791	8.04581	6.4473		9.32256	9.23048	7.83168	7.56775			12.8891	6.69575	15.0814	8.52448	11.0633		5.19994							5.94134	8.76855	5.01189	9.21533	9.79437				6.90163				4.97517					8.59189	5.60543	5.65477			10.6405	7.22154	4.81428
2830	7.39704	8.26466	6.40592		9.46661	8.34132	7.28521	7.52004			12.1643	6.73154	14.6203	8.65734	10.804		5.23725							6.60504	8.81527	5.05693	9.55062	10.0142				6.91354				5.00865					7.85627	5.63072	5.67486			11.1419	7.3262	4.7815
2835	7.70945	8.45683	6.43905		9.23473	7.87534	7.28633	7.43306			12.1019	6.69031	14.4	8.68909	10.7231		5.07885							6.78272	8.59232	5.00048	9.88847	9.91237				6.83684				5.14309					7.48677	5.50602	5.92171			11.0917	7.19016	4.73162
2840	7.846	8.89024	6.5545		9.2937	7.88779	7.51282	7.48547			12.5655	6.82894	14.2582	8.58157	10.5986		5.03382							6.95865	8.49507	4.9105	10.1813	9.86342				6.80104				5.16823					7.48883	5.48647	6.22168			10.6771	7.34562	4.81636
2845	7.58665	9.38013	6.48297		9.55614	7.82228	7.66657	7.2916			12.5318	6.92045		8.65715	10.4743		5.02256							7.24544	8.61326	4.71642	10.1765	9.85242				7.34673				4.97271					7.30216	5.58648	6.18212			10.7186	7.47649	5.04776
2850	7.59059	9.68815	6.32444		9.66131	8.3617	7.5337	6.79678			12.4079	6.90217		8.57927	10.6812		5.02522							7.05028	9.06408	4.84546	9.9361	9.73153				7.69844				4.88153					7.2938	5.42886	6.10401			10.6207	7.43782	5.09936
2855	7.67805	9.66882	6.51992		9.53571	8.63395	7.18061	6.38143			12.3649	7.09624		8.38169	10.9894		5.09983							6.64169	9.47205	4.97497	9.83765	9.31414				7.63353				4.96552					8.48685	5.29562	6.50305			10.9663	7.41694	4.87377
2860	7.6427	9.34178	6.71992		9.52951	7.9123	7.19754	6.62763			12.3576			8.30942	11.1617		5.22934							6.4929	9.15894	5.10096	9.91541	8.65616				7.77772				5.06462					9.1107	5.20984	6.73579			10.7997	7.79679	4.85052
2865	7.36156	8.95137	6.75873		9.4223	7.90477	7.63559				12.3572			8.27975	11.5006		5.38735							6.50158	8.76553	5.26663	9.67866	8.48936				7.65919				4.97347					8.35044	5.22678	6.51015			10.2256	8.08327	4.93191
2870	7.18976	9.02992	6.6579		9.35856	8.32146	7.27038				11.9701			8.30619	11.5923		5.43016							6.77236	8.48495	5.39948	9.22893	8.65729				7.20472				4.99508					8.17631	5.45599	6.34001			10.5398	7.89452	4.83211
2875	7.12192	9.05628	6.52046		9.46508	8.42947	7.16579				11.7868			8.2827	11.5325		5.26043							7.14777	8.21705	5.56138	9.22722	8.95688				7.12892				5.09862					8.86597	5.50439	6.11002			10.8075	7.74318	4.72866
2880	7.30379	9.3794	6.67856		9.91432	8.5581	7.55675				12.0133			8.1503	11.6984		5.28643							7.12794	8.06714	5.53056	9.33577	9.33654				7.31578				5.03934					10.1394	5.487	5.88334			11.0251	8.27276	4.69921
2885	8.12652	9.75784	6.71405		9.88583	8.54181	7.45209				12.0264			8.2156	11.7353		5.37557							7.02577	7.97545	5.47796	9.21217	9.40323				7.21534				4.9879					10.8816	5.62368	6.06305			11.5304	8.37649	4.70105
2890	9.09853	9.21113	6.69348			8.50173	7.46063				11.8483			8.40828	11.8383		5.19387							7.18721	8.55319	5.62802	9.28826	9.07955				7.04808				4.95669					10.2716	5.89888	6.23595			11.3147	8.00381	4.73122
2895	9.01532	8.91025	6.67944			8.55476	7.29138				11.8			8.48897	12.3346									6.93606	8.78342	5.71295	9.6201	8.94907				7.02935				4.951					9.33156	5.82418	6.15994			10.8781	7.75741	4.71252
2900	8.65794	8.91085	6.51531			9.13784	7.28633				11.6925			8.49558	12.4063									6.56376	8.31397	5.79658	9.79438	8.85601				7.07908				5.02846					8.84248	5.9761	6.09844			10.724	7.47581	4.62655
2905	8.90043	9.03686	6.39953			9.41604	7.61129				11.5496			8.30613	11.8527									6.41037		6.00672	10.1817	8.67061				7.13556				5.09181					8.47513	5.94932	6.14001			10.8765	7.56428	4.54071
2910	9.26448	9.29149	6.40432			9.48054	7.62179				11.6031			8.14935	11.3832									6.18247		6.1082	10.3586	8.69024				7.17346				5.05941					8.15204	5.49508	6.27589			10.5141	7.21041	4.44592
2915	10.1729	9.50016	6.36893			9.63376	7.53385				11.7569			8.11904	11.075									6.10805		5.94417	9.75001	8.78				7.17522				4.98513					8.23639	5.71184	6.20267			9.90575	6.89457	4.55806
2920	10.7433	10.41	6.16005			10.0017	7.54201				11.8321			8.34767	10.8166									6.20629		5.72103	9.383	9.2742				7.27485				4.95799					8.18147	5.67656	6.15591			10.531	6.75661	4.84328
2925	10.0103	10.9899	5.98438			10.3724	7.3061				11.7646			8.56155	10.7009									6.39989		5.45397	9.61619	9.27328				7.35479				4.95451					7.48851	5.61794	6.23592			10.8672	6.79408	4.77997
2930	9.88698	10.3947	6.1556			11.0669	7.01949				11.9494			8.53225	10.9989									6.45272		5.47265	9.73224	9.11219				7.23326				4.96822					6.89504	5.56264	6.18347			10.5153	7.10197	4.57442
2935	10.6379	9.9425	6.62877			11.6483	6.98151				12.122			8.37187	11.213									6.27507		6.10313	9.61518	9.10365				7.2978				4.93357					6.72583	5.33414	6.12038			10.2219	7.34882	4.46276
2940	10.8834	9.49307	6.70925			11.2351	7.11552				12.0872			8.12146	11.2801									6.04853		6.7014	9.64775	8.8701				7.38108				4.88957					6.58948	5.44264	6.08902			10.4711	7.95579	4.42771
2945	10.197	9.12716	6.65416			10.6902	7.25803				12.157			8.02911	11.1608									6.01311		6.42802	9.74358	9.03285				7.19842				4.94196					6.60742	5.39805	6.15004			10.6891	7.96227	4.40456
2950	9.46018	9.28899	6.56941			10.0931	7.22341				12.0477			8.11697	10.9597											5.95636	9.73281	9.23686				7.2439				5.04882					6.74626	5.28765	6.17865			10.6941	7.83776	4.4457
2955	9.04652	9.39067	6.7585			9.69356	6.94642				11.9797			8.1517	10.6105											7.30568	9.74062	9.19958				7.40173				5.10001					6.74772	5.74464	6.05907			10.5877	7.55281	4.92873
2960	8.45706	9.1481	7.07142			9.59542	7.19058				11.7744			8.14736	10.1849											7.52625	9.22593	9.23724				7.50309				5.10496					6.79239	6.21267	5.9435			10.9368	7.95561	5.26266
2965	8.15617	8.98075	6.86769			9.56089	7.34282				11.2459			8.28119	9.63071											7.63606	8.79556	9.14002				7.58278				5.13951					7.02825	5.85859	5.8783			10.5648	8.2584	5.15294
2970	8.36546	9.2141	6.86998			9.45199	7.07169				11.2156			8.32887	9.49458											7.78154	8.70411	9.12778				7.50506				5.10857					7.12581	5.29188	5.95296			10.0923	8.63936	5.21367
2975	8.49236	9.4981	6.96805			9.28151	6.86478				11.2055			8.3899	9.87872											7.56896	8.93893					7.49858				5.041					7.06731	5.43953	6.09464			10.3147	8.88142	5.20138
2980	8.37561	9.57174	7.13277			9.34724	6.77866				10.5298			8.4895	10.1429											6.89483	9.3672					7.50089				5.07136					7.23062	5.41988	6.40893			10.8467	7.98515	4.68089
2985	8.81292	9.24762	6.85658			9.13309	6.86038				10.2676			8.22496	10.2548											6.67026	9.23444					7.50664				4.99519					7.19947	5.18681	6.73704			11.0284	8.25087	4.36632
2990	9.95061	8.69125	6.16565			8.64485	7.07791				10.1395			7.82488	10.4777											5.92782	9.19545					7.62167				4.9965					6.88025	5.08399	6.68537			10.5105	8.49664	4.26767
2995	10.5214	8.52472	6.01467			8.3536	7.21509				9.49644			7.81166	10.6384											4.94375						7.52108				5.0133					7.07519	5.15689	6.45957			10.4058	8.05188	4.15176
3000	10.4188	8.34139	5.99429			8.55327	7.18549				9.28529			7.88383	10.5327											7.20769						7.31595				4.9161					7.21894	5.28829	6.47582			10.363	7.96456	4.3716
3005	10.6294	8.31423	6.05612			8.92333	7.13934				9.72013			8.32038	10.4458											8.10455						7.4372				4.94334					6.76325	5.43956	6.56594			10.0694	7.84636	4.52651
3010	10.6954	8.67464	6.36907			9.06708	7.03507				10.2426			8.77892	10.3316											7.21992						7.46587				4.93326					6.63817	5.42736	6.36929				7.57862	4.47615
3015	10.2724	8.58209	6.64769			9.21929	7.31598				10.5875			8.52412	9.98168											7.36245						7.32231				4.96928					6.82491	5.46341	6.27187				7.42703	4.41717
3020	10.0496	8.29932	6.74424			9.43917	7.36735				10.3439			8.10166	9.50533											8.14555						7.25481				5.02107					6.90561	5.51882	6.49997				7.4257	4.62157
3025	10.2659	8.28606	6.67311			9.79881	6.98941				9.96291			8.15577	10.114											7.11743						7.39137				5.04793					7.20282	5.81638	6.61804				8.05709	4.75173
3030	10.5688	8.26887				9.62732	7.34338				9.86154			8.48865	10.5062											6.74641						7.39154				5.1071					7.29568	6.07641	6.40784				8.5595	4.76036
3035	10.4426	8.26531				9.45961	7.72135				9.66087			8.55111	10.4715											7.09728						7.17793				5.10775					7.19392	6.41024	6.38182				8.32206	4.89504
3040	10.1929	8.72093				9.46296	7.41213				9.29356			8.34263	10.8011											7.91476						7.11518				5.01891					7.37287	6.69226	6.49031				8.11801	5.0412
3045	10.3624	9.70948				9.26038	7.38051				9.1487			7.97415	10.6849											8.34093						7.29543				5.0374					7.16966	6.97188	6.50236				7.85275	4.95037
3050	10.2878	9.56582				9.01805	7.54242				9.12943			7.44144	10.5151											7.8415						7.35092				5.06161					7.07014	7.02369	6.52556				7.9352	4.84096
3055	10.3652	8.87023				8.85635	7.58285				9.16806			7.42381	10.3376											7.47936						7.28294				5.04458					7.58955	6.59791	6.50649				7.62286	4.79153
3060	10.7828	8.67415				8.99508	7.58636				9.00153				10.1592											6.55439						7.24391				4.99821					7.60516	6.52712	6.5172				7.07855	4.63939
3065	10.4782	8.42381				9.14108	7.44801				9.07323				10.4979											5.06773						7.4284				4.96099					7.5765	6.16697	6.48454				6.96918	4.4276
3070	10.753	8.2944				9.35995	7.0808				9.12537				10.7168											4.78626						7.68706				5.00675					7.91613	5.91563	6.5652				6.71742	4.27919
3075	11.8498	8.03153				9.35093	7.12352				8.85758															4.61088						7.61335				4.9621					7.84689	5.90031	6.88649				6.92066	4.22306
3080	12.385	7.82127				9.04517	7.11077				8.94732															4.46613						7.48705				4.92864					7.36158	6.00814	7.11398				7.21145	4.18696
3085	11.8328	7.74905				8.73339	6.82418				9.18331															4.49491						7.46824				5.01496					7.14422	6.43397	7.04901				7.34233	4.21999
3090	10.7534	7.95942				8.86794	7.03003				9.24283															4.72624						7.42259				4.97029					7.3538	6.73157	6.93068				7.522	4.29223
3095	10.0879	8.25076				9.03676	7.38766				9.28617															5.11382						7.31433				4.90785					7.76188	6.63246	7.04062				7.66751	4.24803
3100	10.7808	7.99198				8.87026	7.4736				8.95787															5.68967						7.29381				4.99992					8.78916	6.26874	7.00859				7.81745	4.25315
3105	11.4505	7.85685				8.423	7.40586				8.71797															5.74342						7.37671				5.08489					8.85362	6.32431	6.87474				7.96772	4.35821
3110	11.359	7.96572				7.84433	7.22161				8.90838															5.3355						7.20701				5.11358					8.0084	6.32369	6.97602				7.99751	4.3483
3115	11.1719	7.97345				8.05919	7.07196				8.65165															5.20001						7.10155				5.24974					7.77041	5.9453	7.07962				8.43102	4.22297
3120	10.6022	8.01301				8.4849	7.21392				8.36611															5.90784						7.32776				5.41733					7.86759	5.95854	6.95611				8.35093	4.16065
3125	11.0418	8.13246				9.21358	7.17039				8.33453															6.59795						7.26014				5.43048					7.82539	6.19939	6.81334				8.06875	4.23561
3130	12.3324	8.97305				9.47948	7.00569				8.32054															6.49951						7.21551				5.31654					7.66949	6.17622	6.78646				8.07362	4.28255
3135	12.8276	9.43978				9.01226	7.0156				8.17696															6.25188						7.2833				5.24562					7.34343	6.02338	6.73586				7.73905	4.33824
3140	11.5377	8.88458				8.8191	6.94776				8.04091															5.96125						7.09087				5.27063					7.33148	5.7328	6.73231				7.6224	4.36163
3145	10.2133	8.47163				8.92167	6.78354				8.24476															5.9433						6.89939				5.41718					7.39655	5.24887	6.98128				7.66408	4.28838
3150	10.4288	8.13214				9.0052	6.63734				8.27099															6.03789						6.80805				5.48245					7.28915	5.01198	7.01926				7.93135	4.29954
3155	11.3245	7.71421				8.98026	6.74027				7.91078															5.67409						6.78592				5.58118					7.53492	5.16042	6.79725				8.32219	4.39769
3160	12.0627	7.70222				8.76828					7.64157															5.93253						6.95236				5.66337					7.89279	5.42064	6.94841				8.12912	4.50176
3165	12.3836	7.78489				8.13133					7.592															6.16293						6.94651				5.53786					8.34838	5.36556	7.13829				7.98934	4.55055
3170	12.2831	7.70795				8.1477					7.6072															6.21333						6.84973				5.49932					8.42416	5.27232	7.14645				8.41493	4.44316
3175	12.2097	7.76551				8.50364					7.47244															6.14783						7.00776				5.42855					8.04809	5.30518	7.22894				8.62215	4.31527
3180	12.1146	7.83996				8.25319					7.51988															6.39375						7.00472				5.35532					7.83168	5.26669	7.31228				8.62464	4.31332
3185	12.3327	7.67625				8.00164					7.63365															6.55662						6.93637				5.40543					7.41453	5.1487	7.26056				8.31427	4.46084
3190	12.4245					8.08116					7.59703															7.17273						6.91942				5.37852					7.01373	4.88479	7.41083				8.29249	4.69234
3195	12.2157					8.3465					7.55705															7.15624						6.84663				5.31784					7.38575	4.621	7.41739				8.54058	4.62883
3200	12.199					8.63125					7.51669															7.73076						6.79778				5.43175					7.81585	4.43314	7.25865				8.23424	4.38035
3205	12.1919					8.60697					7.50583															7.96569						6.7197				5.43193					8.44039	4.66666	7.13861				7.7818	4.15261
3210	11.8639					8.09872					7.47096															7.18532						6.68607				5.25636					9.21605	5.02409	7.09353				7.59108	4.00058
3215	11.7339					7.77527					7.3348															7.13903						6.57005				5.1561					9.22972	5.15224	7.08932				7.30255	3.97829
3220	11.8043					7.93641					7.25627															7.25944						6.70248				5.21182					8.35795	5.29036	6.88534				7.69266	4.10273
3225	12.0275					8.23549					7.29405															6.90107						7.06345				5.26891					7.94382	5.54045	6.83443				8.37517	4.23064
3230	11.7949					8.44936					7.45479															6.33116						7.09493				5.34561					8.26809	5.55406	6.76254				8.35156	4.26117
3235	10.9828					8.73976					7.38196															6.22556						7.21066				5.54259					8.09288	5.54084	6.72677				8.72196	4.24825
3240	10.7739					9.48896					7.09995															6.92963						7.25512				5.93828					7.71649	5.82103	6.72778				9.39983	4.15795
3245	10.5927					9.69514					7.07526															7.33906						7.05291				6.11776					7.82571	5.77499	6.60154				9.58829	4.43366
3250	10.6165										7.06937															6.64383						6.94076				6.1977					7.93123	5.40803	6.55053				9.13917	4.55973
3255	11.0912										7.17044															5.91101						6.90208				6.29654					7.92671	5.53304	6.60618				9.19294	4.23109
3260	11.7758										7.23243															5.44807										6.29843					7.60916	5.76948	6.86595				9.06253	4.02084
3265	11.6987										7.09397															5.175										6.34133					7.58435	6.16751	7.02768				8.14023	4.23387
3270	10.766										7.04793															5.09411										6.21683					7.86693	6.26933	7.02828				8.26884	4.66655
3275	10.5										7.12995															5.05028										6.24239					7.82647	6.16029	7.02708				8.39157	4.71128
3280	10.5605										7.20148															5.26946										6.28702					7.8289	6.322	6.98305				8.10067	4.42733
3285	10.594										7.20052															5.44244										6.51821					7.93587	6.31581	6.92973				7.98944	4.24385
3290	10.9702										7.34026															5.47878										6.5246					7.91821	6.47816	6.73774				8.18508	4.1472
3295	11.2577										7.32863															5.36547										6.04557					7.44562	6.5458	6.73099				8.65922	4.34392
3300	11.3071										7.16149															4.88418										5.85548					7.00122	6.44504	6.92471				8.8804	4.54685
3305	10.9599										7.10617															4.69742										5.88593					6.98628	6.36265	7.00074				8.93909	4.45124
3310	10.665										7.01739															5.32855										5.70445					7.26898	6.54562	6.84238				9.53833	4.48809
3315	10.6219										6.96618															5.46196										5.53848					7.43223	6.81264	6.82424				9.75392	4.5649
3320	10.6091										7.04799															5.29281										5.74387					7.74523	6.68408	7.39219				9.1747	4.65795
3325	9.84914										7.54565															6.71461										5.76562					7.99388	6.34197	7.61247				8.9084	4.75271
3330	9.2756										7.75378															7.10276										5.63423					8.08377	6.31696	7.32214				9.01446	4.76982
3335	9.6446										7.45295															6.67021										5.46351					7.95057	6.11422					9.27927	4.7343
3340	9.78611										7.1463															7.02273										5.38038					7.65273	5.60327					8.99899	4.77125
3345	9.60383										7.0354															7.53754										5.38848					7.70005	5.55746					8.69059	4.84071
3350	9.53071										6.88309															8.03228										5.22443					7.83832	5.66276					8.64607	4.67891
3355	9.92784										6.83792															6.8716										5.24121					7.88268	5.87431					8.13618	4.58089
3360	10.4385										6.9413															5.77559										5.22411					8.03556	5.79868						4.68062
3365	10.6169																									5.9415										5.25586					8.2466	5.78983						4.8629
3370	10.2823																									6.0652										5.36346					8.39994	5.73489						5.04684
3375	9.97899																									6.36168										5.32401					8.48807	5.63651						4.96414
3380	10.3911																									5.79138										5.25517					7.92615	5.72643						4.82523
3385	10.9441																									5.11282										5.13996					7.27979	5.93168						4.9861
3390	11.0217																									5.69242										5.11042					7.39302	6.26746						5.07072
3395	11.2104																									6.16449										5.20111					7.73518	6.77177						4.9973
3400	11.3004																									6.52595										5.12089					7.96566	6.87419						4.93043
3405	10.3471																									6.84505										5.15912					8.07781	6.59357						4.97947
3410	9.67777																									6.93559										5.26237					8.44507	7.68204						5.86818
3415	10.087																									6.9951										5.27065					8.86468	9.0358						6.71785
3420	10.5709																									6.93802										5.31977					8.7492	9.81963						6.63254
3425	10.1592																									6.77139										5.31463					8.64026	10.2466						6.38019
3430	9.59723																									6.66271										5.28327					8.53169	10.3691						5.99665
3435	9.71959																									6.45813										5.35951					8.23533	10.1617						5.58286
3440	9.76131																									6.7642										5.41898					8.2059	10.098						5.50998
3445	10.1234																									7.29631										5.44304					7.93683	10.7377						5.50564
3450	10.0388																									7.77917										5.36577					8.07559	12.082						5.3746
3455	9.57791																									8.56386										5.43575					8.92323	13.7357						5.12092
3460	9.81363																									9.4684										5.53514					8.80793	15.1844						5.03053
3465	10.0856																									9.549										5.53345					8.02757	16.3064						4.94867
3470	9.35859																									9.15075										5.57775					8.50234	16.9296						4.77974
3475	8.60296																									9.65374										5.66071					8.86287	16.7255						4.81033
3480	8.80126																									10.536										5.6663					8.58714	16.4703						4.83795
3485	8.93184																									10.4908										5.60313					8.89771	16.114						4.86958
3490	9.37623																									9.55147										5.65254					8.97114	15.2516						4.99032
3495	9.89434																									8.98057										5.70199					8.85585	14.6281						5.35377
3500	9.57097																									8.69724										5.71741					9.12901	14.2208						5.2
3505	8.89423																									8.05131										5.84317					8.87742	13.8542						4.78805
3510	8.45858																									7.99688										6.03861					9.02666	13.7077						5.0475
3515	8.63284																									8.33482										6.08732					9.66499	12.9104						5.35756
3520	9.17256																									8.02125										6.131					9.51985	11.8632						5.53646
3525	9.17539																									7.47507										6.17071					8.44682	11.6967						5.42841
3530	8.29398																									7.40988										6.11508					7.6652	11.4841						5.2368
3535																										7.29653										6.07256					7.87102	10.8235						5.31374
3540																										7.67214										5.99324					8.57143	10.8776						5.52367
3545																										7.83181										6.12619					8.86582	10.3643						5.5507
3550																										7.72722										6.55699					8.65551	8.7087						5.50808
3555																										7.11509										6.43646					8.41727	8.67771						5.76577
3560																										6.34423										6.11717					7.79665	8.96892						5.91584
3565																										6.34051										6.02754					7.90026	9.2322						5.71445
3570																										6.22654										6.0654					8.35507	9.50073						5.49185
3575																										6.10012										5.8981					7.795	9.48158						5.47809
3580																										5.8067										5.95247					7.06577	8.95856						5.32887
3585																										5.65217										6.02502					7.08663	8.09614						5.15173
3590																										5.89138										5.5865					7.21916	7.66489						5.10412
3595																										6.18614										5.67429					7.05485	7.94884						5.1011
3600																										5.96443										5.93779					7.48557	7.7428						5.09441
3605																										5.71865										5.96659					8.72121	7.52718						5.12727
3610																										5.83292										5.85976					9.26905	7.28822						5.04549
3615																										6.08208										5.747					9.11135	6.84914						5.01292
3620																										6.10829										5.84031					9.16608	7.82089						5.20606
3625																										5.61279										5.96164					9.70264	8.0685						5.42649
3630																										5.48944										5.91144					9.65038	7.16268						5.31282
3635																										5.53619										5.80129					8.29363	6.88392						4.96011
3640																										5.22506										5.69664					7.78227	7.3184						4.68591
3645																										5.03746										5.66184					8.18743	8.2482						4.50482
3650																										5.02399										5.79321					8.55279	8.3059						4.71811
3655																										4.99466										5.94313					8.4708	7.67387						4.82173
3660																										4.9416										5.92016					8.4826	7.51855						4.69314
3665																										5.56023										5.87697					8.68166	7.52267						4.78445
3670																										5.60924										5.9015					8.85837	7.21208						4.67586
3675																										4.95875										5.89212					8.73547	7.11895						4.46214
3680																										4.94218										5.97434					8.31159	7.18579						4.54209
3685																										4.93715										6.03124					8.24154	6.834						4.58034
3690																										4.93657										5.89006					8.38911	6.65465						4.73987
3695																										4.9673										5.8606					8.43381	7.07002						4.82369
3700																										4.90628										5.9537					8.61656	7.16036						4.63176
3705																										5.31395										5.85442						7.36518						4.41708
3710																										5.95833										5.63707						7.46217						4.3712
3715																										6.11557										5.52859						7.17357						4.5772
3720																										5.99776										5.77037						6.98002						4.65219
3725																										5.94218										6.46694						6.61406						4.74993
3730																										5.8494										7.0535						6.72103						4.66652
3735																										5.79588										6.92925						7.1217						4.74723
3740																										6.13852										7.20992						7.40666						5.01189
3745																										5.96419										7.45617						7.4503						4.80559
3750																										5.9887										7.32388						7.36017						4.50589
3755																										6.16517										6.82352						7.38959						4.47798
3760																										5.61174										6.28031						7.77879						4.59986
3765																										5.59163										6.63809						7.73048						4.8078
3770																										5.92412										6.59556						7.05292						4.88228
3775																										6.27318										7.18426						7.28868						4.84686
3780																										6.31505										7.94997						7.92975						4.69911
3785																										6.08416										8.33704						7.7637						4.46808
3790																										5.69976										8.84295						7.32222						4.29001
3795																										5.64439										9.04142						7.99477						4.33242
3800																										5.95415										8.98559						8.69645						4.32465
3805																										5.81135										9.40112						8.44548						4.28466
3810																										5.78535										9.44891						8.24824						4.42011
3815																										5.94421										9.12511						8.31111						4.43216
3820																										6.17157										8.84615						8.41689						4.68
3825																										6.22315										8.25016						8.03953						4.90095
3830																										6.51341										7.87289						7.4143						4.82531
3835																										6.48397										7.50711						7.63089						4.62838
3840																										6.07838										7.0857						7.28177						4.35686
3845																										6.23509										6.73446						6.86043						4.40137
3850																										6.55998										6.49324						7.33242						4.64993
3855																										6.84908										6.34001						7.58903						5.16084
3860																										6.76774										6.14237						7.618						5.60299
3865																										6.51779										6.03232						7.58249						5.25642
3870																										6.60249										5.9659						7.1855						4.95131
3875																										6.96454										6.68808						6.75171						5.19808
3880																										7.26622										7.33468						6.79447						5.23953
3885																										7.45616										6.99741						7.5393						4.99916
3890																										7.4192										6.49907						7.95023						4.90116
3895																										7.11384										6.50063						8.12389						4.96376
3900																										6.95261										6.64524						7.97586						4.98374
3905																										7.06353										6.79378						7.48587						5.05195
3910																										7.10759										6.79955						7.59458						4.98013
3915																										7.1032										6.59291						7.59235						5.0272
3920																										6.973										6.55611						7.43197						5.20083
3925																										6.83599										6.67221						7.62564						5.02462
3930																										6.84949										6.74083						7.64679						5.00951
3935																										6.90088										6.65326						7.4098						5.28091
3940																										6.86652										6.44422						7.41232						5.40821
3945																										6.73106										6.3621						8.13917						5.49116
3950																										6.48433										6.27095						8.27561						5.40988
3955																										6.5634										6.30762						7.92138						5.18026
3960																										6.54319										6.56599						7.83907						5.09882
3965																										6.42101										6.72734						7.79033						5.13511
3970																										7.33951										6.53867						7.94487						5.14348
3975																										7.80111										6.01734						7.98414						5.06974
3980																										7.33662										5.86898						7.7381						5.01895
3985																										6.80133										6.03142						7.80856						5.03584
3990																										6.26971										6.24165						8.07202						5.08453
3995																										6.09964										6.45564						8.46256						5.29242
4000																										6.38499										6.47827						8.76763						5.35574
4005																										6.55985										6.47636						8.28806						5.34921
4010																										6.90495										6.24458						8.00257						5.21834
4015																										7.00193										5.95383						8.3502						4.97319
4020																										6.6497										6.06622						8.71224						4.92218
4025																										6.4603										6.1174						8.24183						4.92657
4030																										6.56069										6.10372						7.51317						5.00761
4035																										6.49594										6.19759						7.46883						4.88213
4040																										6.32769										6.13425						8.40618						4.58849
4045																										6.40728										6.00743						9.43421						4.52661
4050																										6.7197										6.0421						9.59559						4.65719
4055																										6.59661										6.0542						9.30476						4.65363
4060																										6.30171										6.14043						9.04593						4.57738
4065																										6.13581										6.1878						8.97516						4.74521
4070																										6.1257										6.10996						8.68386						4.77664
4075																										6.27821										6.0412						9.22326						4.64862
4080																										6.18011										6.16006						9.49774						4.69642
4085																										6.12425										6.17026						8.87276						4.67379
4090																										6.19759										5.98174						9.12346						4.43912
4095																										6.10677										5.87771						9.44533						4.40978
4100																										6.02876										5.88709						9.99351						4.48899
4105																										6.31805										5.81803						10.5103						4.45637
4110																										6.28051										5.71096						10.3931						4.46156
4115																										5.93284										5.7014						9.7996						4.84075
4120																										5.96769										5.71416						9.17959						4.72885
4125																										6.02382										5.78226						8.99095						4.34603
4130																										6.10926										5.76653						8.96174						4.75157
4135																										6.29548										5.73511						9.42934						5.06006
4140																										6.27249										5.82677						10.103						5.21466
4145																										6.11162										5.82521						9.77797						5.20266
4150																										5.94171										5.73728						9.62604						5.41734
4155																										5.94793										5.7271						10.2619						5.47711
4160																										6.03555										5.69292						10.5469						5.08346
4165																										6.05003										5.7665						10.7575						4.80178
4170																										6.12662										5.79179						10.886						4.85348
4175																										6.19555										5.78457						10.7412						4.81854
4180																										6.09964										5.84619						10.5179						4.49504
4185																										6.12736										5.78937						10.3979						4.33915
4190																										6.17005										5.92523						10.5154						4.36612
4195																										6.11966										5.94516						10.6109						4.50243
4200																										6.25525										5.85082						10.4579						4.66311
4205																										6.32226										5.87947						10.4224						4.62714
4210																										6.27651										5.86747						10.1461						4.31807
4215																										6.34054										5.91427						9.60146						4.05433
4220																										6.24802										5.88023						9.51585						3.94921
4225																										6.04881										5.94898						9.76252						4.11851
4230																										6.03093										6.03275						9.9723						4.22546
4235																										6.05867										5.98375						10.2601						4.03662
4240																										5.89027										6.00673						10.0705						4.01937
4245																										5.96929										6.03835						9.57232						4.24181
4250																										6.02792										6.01249						9.82857						4.08451
4255																										5.86902										6.03934						9.88271						3.70094
4260																										5.90351										6.09082						9.74076						3.92616
4265																										5.8897										6.09659						9.7944						4.58965
4270																										5.92675										6.11543						9.76861						4.54299
4275																										5.96188										6.15809						9.88745						4.00468
4280																										6.22475										6.23587						9.72425						4.06141
4285																										6.45825										6.27733						9.77421						4.464
4290																										6.16917										6.28844						10.1387						4.79773
4295																										6.1161										6.38247						10.4467						4.81538
4300																										6.08687										6.46384						10.3044						4.74554
4305																										5.90526										6.42794						9.92114						4.63579
4310																										5.96062										6.42864						9.62408						4.65443
4315																										6.01221										6.50579												4.81333
4320																										5.86889										6.58614												4.75912
4325																										5.75878										6.76327												4.70022
4330																										5.99845										6.91059												4.51991
4335																										5.95827										6.92916												4.56911
4340																										5.65651										7.07095												4.86571
4345																										5.78031										7.27113												4.67752
4350																										5.98748										7.16907												4.34205
4355																										6.10763										6.92677												4.48836
4360																										6.14242										7.10722												4.66139
4365																										6.02183										7.15355												4.57596
4370																										5.93525										7.0867												4.49327
4375																										5.59517										7.16188												4.43001
4380																										5.46172										7.34071												4.49624
4385																										4.95531										7.48501												4.94795
4390																										4.15692										7.36882												5.87471
4395																										3.85703										7.28121												6.63421
4400																										3.76822										7.31083												6.89141
4405																										3.70479										7.2482												6.98748
4410																										3.79374										7.32347												6.80236
4415																										3.79025										7.35566												6.46147
4420																										3.7738										7.17765												6.53904
4425																										3.58238										7.13752												7.29969
4430																										3.5638										7.04276												7.90995
4435																										4.13085										6.97373												8.37629
4440																										4.73145										7.23536												8.63206
4445																										5.23219										7.45705												8.51296
4450																										5.43422										7.35699												8.41577
4455																										5.22803										7.14364												9.14451
4460																										5.10364										7.1291												9.33815
4465																										5.20006										7.18325												9.458
4470																										5.46465										7.18279												9.64999
4475																										5.49957										7.17607												9.16404
4480																										5.43203										7.13612												8.69778
4485																										5.39235										7.1151												8.2603
4490																										5.33256										7.03492												8.12236
4495																										5.35038										7.01608												8.18027
4500																										5.30431										7.21525												7.93231
4505																										5.18788										7.20567												7.68294
4510																										5.25077										7.00114												7.70321
4515																										5.42359										7.07871												7.88891
4520																										5.52614										7.18933												7.94114
4525																										6.15394										7.15167												7.75086
4530																										6.18635										7.0521												7.58988
4535																										5.60597										6.96465												7.72306
4540																										5.96309										6.87207												7.46702
4545																										6.00635										6.81483												7.16008
4550																										5.9043										6.89559												7.82288
4555																										5.91933										6.85												8.06696
4560																										5.96436										6.82819												7.67621
4565																										6.13426										7.02136												7.34718
4570																										6.20922										7.09373												6.89608
4575																										6.03972										7.11137												6.78218
4580																										6.40576										6.96833												6.94298
4585																										7.03577										6.73973												7.00182
4590																										6.64778										6.77152												6.87818
4595																										6.36524										6.86138												6.77451
4600																																				6.97044												6.86379
4605																																				7.02625												6.79454
4610																																				7.08204												6.66257
4615																																																6.84743
4620																																																6.95338
4625																																																6.86337
4630																																																6.82249
4635																																																6.64238
4640																																																6.23294
4645																																																6.19674
4650																																																6.39516
4655																																																6.48404
4660																																																6.43419
4665																																																6.2151
4670																																																6.21589
4675																																																6.20301
4680																																																6.11973
4685																																																6.28426
4690																																																6.3138
4695																																																5.92874
4700																																																6.23728
4705																																																6.63963
4710																																																6.52435
4715																																																6.36619
4720																																																6.19079
4725																																																6.0588
4730																																																6.0054
4735																																																5.88212
4740																																																5.86126
4745																																																5.92425
4750																																																6.13771
4755																																																6.24058
4760																																																6.14534
4765																																																6.09481
4770																																																6.1204
4775																																																6.15936
4780																																																6.20886
4785																																																6.32397
4790																																																6.51766
4795																																																6.47563
4800																																																6.38678
4805																																																6.68275
4810																																																6.75499
4815																																																6.59588
4820																																																6.50828
4825																																																6.35325
4830																																																6.26398
4835																																																6.17933
4840																																																6.09621
4845																																																6.08767
4850																																																5.91664
4855																																																5.81336
4860																																																5.88298
4865																																																5.87743
4870																																																5.99667
4875																																																6.22764
4880																																																6.32067
4885																																																6.26964
4890																																																6.25131
4895																																																6.29822
4900																																																6.27021
4905																																																6.23864
4910																																																6.32156
4915																																																6.2203
4920																																																6.1987
4925																																																6.21391
4930																																																6.23854
4935																																																6.38144
4940																																																6.35426
4945																																																6.40364
4950																																																6.64204
4955																																																6.71519
4960																																																6.71146
4965																																																6.66726
4970																																																6.64434
4975																																																6.65837
4980																																																6.48437
4985																																																6.3734
4990																																																6.33696
4995																																																6.23108
5000																																																6.25955
5005																																																6.34219
5010																																																6.37877
5015																																																6.4912
5020																																																6.64709
5025																																																6.78805
5030																																																6.90002
5035																																																6.92676
5040																																																6.64337
5045																																																6.66692
5050																																																6.93898
5055																																																7.0128
5060																																																7.04508
5065																																																6.96799
5070																																																7.03963
5075																																																7.07899
5080																																																7.0348
5085																																																7.11812
5090																																																7.13114
5095																																																7.01993
5100																																																6.97666
5105																																																6.99848
5110																																																6.95235
5115																																																6.87372
5120																																																6.97931
5125																																																7.10298
5130																																																7.06335
5135																																																7.11556
5140																																																7.20444
5145																																																7.135
5150																																																7.1041
5155																																																7.11453
5160																																																7.11254
5165																																																7.24147
5170																																																7.23441
5175																																																7.14629
5180																																																7.05636
5185																																																7.04584
5190																																																7.18254
5195																																																7.25215
5200																																																7.22449
5205																																																7.18687
5210																																																7.20939
5215																																																7.2316
5220																																																7.21691
5225																																																7.03257
5230																																																6.9598
5235																																																7.03657
5240																																																7.05518
5245																																																7.12047
5250																																																7.14064
5255																																																7.03003
5260																																																6.93752
5265																																																6.9619
5270																																																7.03599
5275																																																7.04885
5280																																																6.95637
5285																																																7.06145
5290																																																7.11893
[truncated: 27 more columns]

## Sheet: CI
Patient	1	2	3	4	5	6	7	8	9	10	11	12	13	14	15	16	17	18	19	20	21	22	23	24	25	26	27	28	29	30	31	32	33	34	35	36	37	38	39	40	41	42	43	44	45	46	47	48	49
5	4.11809	3.28464	4.99307	2.93315	5.0373	4.35101	3.33439	5.05368	3.62893	3.94073	3.83911	3.1335	5.06935	3.65141	5.68778	3.59754	4.59802	4.00108	3.46606	4.91592	3.43477	5.01756	4.29717	3.87028	3.95944	3.32808	3.75036	5.06215	3.28509	4.97696	4.41676	3.8299	3.62233	4.8037	3.54813	3.04118	2.77954	2.43632	2.92997	4.29142	4.58094	3.56595	3.09019	4.16532	5.56743	3.81015	4.58149	3.51963	3.2032
10	4.18436	3.31191	5.06237	2.93827	4.82687	4.37109	3.2471	4.77534	3.44089	3.92711	3.71983	3.18499	5.24046	3.58573	5.69012	3.652	4.44636	3.68801	3.53557	5.31806	3.33182	5.02019	4.2958	4.02294	3.97218	3.36572	3.5724	5.00661	3.04627	4.75079	4.38729	3.86597	3.61546	4.4766	3.58539	3.08913	2.72466	2.48814	2.92033	3.95575	4.56146	3.50703	3.166	4.08352	5.36827	3.8741	4.56309	3.37782	3.41937
15	4.25968	3.37334	5.03711	2.94224	4.71172	4.35603	3.36725	4.73546	3.59428	3.95328	3.64092	3.2509	5.17247	3.6716	5.63986	3.66802	4.17149	3.60765	3.47286	5.66184	3.21631	5.15834	4.2112	4.02559	4.21602	3.2814	3.41327	4.96154	2.90698	4.41185	4.34703	3.77535	3.60555	4.27275	2.9766	3.1371	2.70957	2.51739	2.9244	3.71313	3.23805	3.53178	3.23257	4.02063	5.24787	4.02566	4.3958	3.39578	3.56244
20	4.30745	4.06214	4.92688	2.94549	4.94893	4.35286	3.46348	4.56751	3.5558	4.00425	3.66559	3.19597	4.97144	3.6876	5.42597	3.64354	4.28183	3.68233	3.33778	5.96836	3.19579	5.26126	4.19163	3.84162	4.12454	3.06471	3.33639	4.96136	2.99435	4.29287	4.35629	3.71633	3.60513	4.50969	3.25817	3.07078	2.62585	2.51035	2.91651	3.57974	2.9633	3.5302	3.16898	3.96197	5.14115	3.82283	4.30067	3.35714	3.47088
25	4.09783	4.36235	4.93507	2.94758	5.26681	4.31344	3.394	4.37085	3.40684	4.0506	3.60693	3.19019	4.94916	3.62433	5.27324	3.71319	4.42125	3.61316	3.37991	5.79796	3.18973	5.23012	4.11124	3.59114	3.6862	2.96042	3.29804	4.90918	2.90766	4.2101	4.33429	3.57139	3.62587	4.88687	3.05318	3.0032	2.51488	2.59921	2.93872	3.48439	2.76367	3.48815	3.15871	3.96945	5.08106	3.83087	4.18003	3.32592	3.07102
30	4.22102	4.0762	4.97882	2.94895	5.10881	4.27494	3.18739	4.42188	3.39807	4.01483	3.44477	3.15837	4.89933	3.69679	5.07563	3.70784	4.50587	3.35805	3.23975	5.49854	3.18292	5.25996	4.10988	3.47778	3.51982	2.82086	3.34166	4.75976	2.61256	4.15089	4.44663	3.53768	3.5498	4.81681	2.82713	2.92133	2.42673	2.65303	2.95544	3.55984	2.66699	3.42938	3.08933	4.02506	4.92921	3.6386	4.04319	3.26121	2.84653
35	4.17913	3.71058	4.93199	2.94933	4.99606	4.34049	3.03823	4.39604	3.53814	3.9224	3.27177	3.12708	4.79599	3.69907	4.86381	3.52757	4.37393	3.35396	3.10804	5.11507	3.15274	5.43351	4.17403	3.47698	3.50673	2.69262	3.36254	4.68196	2.45265	4.25924	4.53385	3.53013	3.51949	4.56875	2.83238	2.89815	2.3602	2.67588	3.09132	3.58681	2.81462	3.44414	3.08479	4.023	4.83054	3.33495	4.07393	3.24354	2.73911
40	3.74904	3.41853	4.91959	2.94884	5.15132	4.25373	3.01996	4.32482	3.48061	3.8398	3.22083	3.18357	4.71568	3.68495	4.91988	3.56948	4.02894	3.43155	3.14169	4.72812	3.16358	5.51922	4.19085	3.60095	3.50665	2.63696	3.37906	4.78634	2.43773	4.33808	4.53714	3.46577	3.57785	4.36129	3.01108	2.89911	2.36282	2.61625	3.14881	3.42345	3.12419	3.42735	3.0747	3.95797	4.95916	3.22487	4.14608	3.26023	2.59258
45	3.86158	3.49084	4.94422	2.94759	5.18044	4.08915	3.02393	4.31534	3.3809	3.77204	3.25991	3.20816	4.57306	3.76889	5.03253	3.50397	3.84425	3.49764	3.16276	4.90752	3.16112	5.35198	4.12224	3.6697	3.44569	2.5623	3.33654	4.78387	2.47121	4.347	4.60077	3.41165	3.61209	4.16396	2.97666	2.93266	2.35184	2.5976	3.04383	3.43335	3.20002	3.40132	2.96837	3.85951	5.01668	3.19842	3.96552	3.26725	2.59754
50	4.06544	3.43439	5.06375	2.94549	4.99869	4.05404	3.07702	4.27462	3.35339	3.72165	3.27919	3.17544	4.48818	3.72933	4.96731	3.52491	3.98298	3.48222	3.06209	5.13418	3.16576	5.23452	4.06769	3.48892	3.51893	2.56793	3.24141	4.75353	2.51478	4.47711	4.57781	3.34887	3.62039	4.1988	2.95612	2.95701	2.33051	2.56557	2.99223	3.44034	3.1478	3.50714	2.9284	3.78734	4.9524	3.17505	3.7533	3.30877	2.64381
55	4.08343	3.21858	5.06881	2.94258	4.7751	4.07256	3.14202	4.20654	3.23745	3.78941	3.3246	3.21601	4.4623	3.67103	4.78936	3.57607	4.13094	3.33583	2.96427	5.01697	3.18498	5.21299	4.02566	3.46513	3.63724	2.78094	3.17338	4.84992	2.41926	4.47017	4.53173	3.39564	3.66855	4.11726	3.54966	2.96473	2.31778	2.45558	3.01866	3.4113	3.21178	3.53223	2.92872	3.78779	4.78084	3.19733	3.56093	3.33628	2.5992
60	3.9663	3.20301	4.84199	2.93915	4.85973	4.03657	3.13135	4.14629	3.30249	3.76707	3.39452	3.23256	4.45968	3.70255	4.784	3.44975	4.01226	3.37454	2.91945	5.10135	3.14587	5.03289	3.89379	3.4428	3.65046	2.89888	3.267	4.89409	2.39168	4.48568	4.51272	3.43217	3.65361	4.01709	3.42807	2.94701	2.30344	2.40301	3.05836	3.40413	3.29344	3.27306	2.913	3.77982	4.68186	3.31936	3.36101	3.17004	2.53152
65	3.973	3.23412	4.82685	2.93497	5.10869	4.05243	3.05362	4.12258	3.43509	3.76954	3.35789	3.24463	4.43014	3.78465	4.76842	3.3541	3.92758	3.40325	2.96266	4.99884	3.09124	4.83814	3.85321	3.43948	3.59357	2.71128	3.32976	4.84324	2.44301	4.48448	4.42133	3.50309	3.61461	3.97433	3.10813	2.90252	2.38973	2.40338	3.04459	3.39304	3.44916	3.18253	2.99581	3.86112	4.64514	3.45745	3.33919	3.12845	2.47605
70	4.07894	3.09941	5.23365	2.92995	5.04169	4.09285	3.01705	4.0795	3.39997	3.73732	3.3427	3.35638	4.49523	3.8168	5.07138	3.35366	3.70217	3.16049	3.04971	4.712	3.03844	4.74362	3.78205	3.3541	3.51924	2.52619	3.24109	4.79469	2.42532	4.42765	4.40327	3.44509	3.53715	3.92694	2.97717	2.89826	2.38695	2.3737	3.03878	3.37161	3.64832	3.28381	2.95126	3.83589	4.58034	3.42739	3.49078	3.20076	2.49805
75	4.13569	3.06463	5.48785	2.92453	4.87138	4.10578	3.0157	4.0645	3.28379	3.66381	3.35218	3.4249	4.5847	3.76702	5.36503	3.53148	3.65954	3.00415	3.11322	4.58691	3.05689	4.70371	3.60552	3.1896	3.43838	2.63243	3.23326	4.82872	2.55064	4.56655	4.38298	3.33816	3.52306	3.97169	2.80647	2.8899	2.30278	2.33465	3.05915	3.33767	3.70263	3.29334	2.84803	3.66562	4.47111	3.31126	3.52459	3.13791	2.59532
80	4.26026	3.10283	5.08354	2.9171	5.11101	4.18572	3.01852	4.0118	3.17818	3.65041	3.3176	3.41328	4.51404	3.75586	5.15001	3.66624	3.83739	3.0271	3.1458	4.52095	3.11387	4.5745	3.49943	3.14783	3.34459	2.60048	3.24631	4.80536	2.51198	4.52777	4.18983	3.33839	3.53688	4.0887	2.80942	2.92491	2.28693	2.32327	3.06355	3.28008	3.59416	3.32688	2.84617	3.5849	4.39983	3.34381	3.57359	3.12815	2.73346
85	4.34104	3.01686	4.67823	2.90886	5.29003	4.23598	2.9607	3.93858	3.12278	3.58375	3.32296	3.3752	4.62583	3.72654	5.05856	3.6257	3.96726	3.03054	3.14886	4.67808	3.15135	4.53715	3.44328	3.26845	3.27465	2.59602	3.28959	4.70769	2.41648	4.42722	4.03127	3.34723	3.50287	3.98728	2.9526	2.96675	2.25927	2.33508	3.07678	3.25909	3.52142	3.30662	2.85158	3.55096	4.31342	3.39249	3.57487	3.10065	2.7921
90	4.36509	2.79503	4.48898	2.89826	5.21644	4.2426	2.81602	3.98485	3.11693	3.53234	3.35893	3.2975	4.65583	3.63802	5.11503	3.63205	3.95233	3.055	3.20733	4.71733	3.19136	4.39719	3.50144	3.44061	3.18869	2.6948	3.29845	4.63122	2.44755	4.43595	4.04489	3.36418	3.59972	4.0001	3.02504	2.992	2.22196	2.38876	3.10161	3.18234	3.49137	3.17826	2.86066	3.54888	4.42389	3.27267	3.51902	3.11006	2.77438
95	4.42404	2.75154	4.39617	2.88523	5.09413	4.10356	2.79305	3.95234	3.26134	3.473	3.44862	3.23628	4.47571	3.61639	5.01995	3.86715	3.8238	3.16251	3.27818	4.82886	3.17981	4.30471	3.47343	3.32734	3.1425	2.69182	3.28855	4.58016	2.39987	4.46781	3.95054	3.24124	3.73378	3.98281	2.94614	3.00653	2.23221	2.32618	3.15812	3.17048	3.49673	3.10134	2.82251	3.53454	4.53202	3.17041	3.70324	3.26541	2.90654
100	4.46773	2.87101	4.37268	2.86867	5.1169	3.54197	2.78365	3.97034	3.28004	3.44873	3.45389	3.27895	4.50052	3.64359	4.92922	3.91284	3.84427	3.12405	3.20861	4.7088	3.16468	4.19388	3.15438	3.27128	3.14874	2.69833	3.23343	4.5351	2.38949	4.50784	3.79172	3.19108	3.88167	3.77242	2.95405	2.98528	2.22931	2.25788	3.2294	3.25238	3.60858	3.00834	2.78916	3.64999	4.57879	3.15803	3.72438	3.43935	2.75688
105	4.40486	3.0171	4.28462	2.84647	5.20478	3.73808	2.76911	4.12116	3.11293	3.46745	3.32641	3.32975	4.39404	3.81472	4.82077	3.83748	4.01496	3.00731	3.06887	4.24201	3.33186	3.95214	3.03067	3.44226	3.10297	2.58995	3.11316	4.45124	2.38092	4.59899	3.80533	3.26388	3.93515	3.77339	2.79703	2.96243	2.23249	2.20559	3.25465	3.30834	3.60922	2.95597	2.80486	3.69237	4.674	3.0911	3.56533	3.41637	2.45341
110	4.30187	3.13547	4.35983	2.82312	5.51837	3.98076	2.92396	4.01879	3.08259	3.47025	3.30981	3.25819	4.26337	3.92835	4.78371	3.62941	4.15343	2.99968	2.98171	3.84264	3.40948	4.14133	3.08019	3.31706	3.11909	2.51909	3.09326	4.48234	2.36073	4.53166	3.86648	3.24109	3.88373	3.81582	2.74318	2.96058	2.25992	2.24618	3.32236	3.36667	3.68664	3.03004	2.82728	3.71601	4.63996	3.06814	3.65575	3.30293	2.42152
115	4.31178	3.13199	4.34738	2.78437	5.85756	4.09168	2.96591	3.88266	3.03868	3.51753	3.37903	3.16994	4.37132	3.91598	4.71632	3.49347	4.0564	3.07392	3.01759	3.87868	3.29916	4.33241	3.21058	3.04297	3.19022	2.48509	3.08775	4.55556	2.32192	4.31823	3.81962	3.2346	3.78713	3.80624	2.89483	2.95416	2.22593	2.29201	3.44472	3.40302	3.73811	3.05796	2.80676	3.75692	4.70066	3.20454	3.81142	3.27201	2.50463
120	4.41295	2.98518	4.23812	2.7264	5.75345	4.23848	2.95043	4.01029	2.95554	3.57905	3.39157	3.11832	4.31204	3.8699	4.63025	3.64444	3.87662	3.08084	3.05625	4.10529	3.22664	4.27842	3.28824	2.96234	3.16212	2.48877	3.03353	4.56465	2.32428	4.3038	3.72358	3.19776	3.74091	3.71938	2.95437	2.90404	2.24129	2.21631	3.54237	3.32693	3.88225	3.06361	2.79041	3.73405	4.73889	3.30904	3.76431	3.30942	2.5603
125	4.45794	2.80621	4.17545	2.7256	5.6325	4.26031	3.02822	4.02764	2.8895	3.53487	3.4725	3.14806	4.26658	3.74756	4.62431	3.73876	4.05372	3.09622	3.11084	4.09102	3.2299	4.25284	3.45604	3.01021	3.07826	2.54397	2.9651	4.44018	2.37453	4.3429	3.81331	3.1805	3.6713	3.8734	2.97021	2.90077	2.25721	2.14989	3.61716	3.24618	3.94113	3.0641	2.89342	3.77503	4.78763	3.21504	3.70947	3.37672	2.62592
130	4.45464	2.86694	4.16435	2.79593	5.67847	4.17518	3.02082	4.02662	2.92966	3.56379	3.45085	3.15628	4.26418	3.73926	4.66814	3.73272	4.05203	3.15294	3.21282	3.99773	3.25151	4.19633	3.5423	3.1471	3.00413	2.54358	2.92965	4.33857	2.39343	4.27433	3.89361	3.19594	3.62562	3.88813	2.96746	2.91295	2.24488	2.13433	3.6897	3.38877	4.07608	3.05661	3.03333	3.87218	4.91599	3.1255	3.58411	3.43431	2.60334
135	4.56485	3.14409	4.26741	2.8335	5.64709	4.09525	3.08536	4.0776	2.95114	3.64455	3.43596	3.20036	4.2998	3.81525	4.65118	3.69485	3.96774	3.11697	3.20057	4.00907	3.26177	4.08815	3.5475	3.20487	2.97622	2.68302	2.90897	4.31841	2.45868	4.32746	3.93923	3.40755	3.73987	3.79545	2.88868	2.88415	2.22643	2.1223	3.82427	3.39013	4.01471	3.1355	3.02799	4.02888	4.90703	3.10325	3.62781	3.43407	2.51582
140	4.60173	3.29432	4.29991	2.83419	5.58513	3.99283	3.19857	4.07588	2.91966	3.67132	3.50567	3.20095	4.55467	3.81756	4.5534	3.84326	3.97614	3.13401	3.20358	4.04513	3.25027	3.95933	3.58429	3.15403	2.99282	2.69194	2.92982	4.17295	2.57478	4.33495	3.94413	3.4743	3.84145	3.87142	2.91213	2.86851	2.25387	2.20841	3.89738	3.32024	3.57864	3.22936	2.95864	4.01005	4.8069	3.13671	3.68413	3.49461	2.71832
145	4.52093	3.2926	4.19861	2.84672	5.54522	4.19762	3.14286	4.05707	2.91528	3.69105	3.50342	3.1473	4.53133	3.72078	4.695	4.19551	3.91656	3.20893	3.41189	4.08794	3.20575	3.86428	3.48921	3.24031	2.98448	2.50139	2.9886	4.08924	2.5517	4.19961	3.99696	3.41333	3.78832	3.89249	2.94728	2.89717	2.27835	2.29706	3.83502	3.27699	3.48193	3.25823	2.99269	3.96756	4.86083	3.13402	3.5159	3.4951	2.91452
150	4.26702	3.24736	4.12785	2.90893	5.45853	4.34844	3.08946	4.00882	2.95126	3.6281	3.4858	3.13432	4.44756	3.73596	4.86365	4.21817	3.90771	3.16709	3.49401	4.27177	3.14949	3.96424	3.46682	3.27735	2.91448	2.39552	3.04586	4.088	2.50285	4.19507	3.99902	3.45304	3.61428	3.89793	3.03503	2.89136	2.25819	2.27801	3.78053	3.22382	3.48819	3.35786	2.98569	4.04379	4.8792	3.09093	3.472	3.57379	2.93004
155	3.91889	3.27072	4.17045	2.91976	5.53228	4.24394	3.07304	4.03694	2.95726	3.58036	3.49611	3.09923	4.40763	3.78983	4.81019	4.03777	3.99546	3.09716	3.36013	4.26387	3.1415	4.10945	3.53672	3.14743	2.95747	2.34786	3.05763	4.06615	2.50662	4.18506	3.92714	3.4823	3.51014	3.93828	2.96779	2.90953	2.24877	2.26885	3.70463	3.15665	3.66439	3.36913	2.98763	4.03785	4.7603	3.08885	3.66114	3.66368	2.95824
160	3.81109	3.36358	4.20131	2.84308	5.69248	4.17681	3.13375	4.07169	2.99617	3.72286	3.50861	3.11952	4.375	3.71465	4.78178	4.04886	4.0514	3.0983	3.33497	4.17593	3.15143	4.08312	3.52366	3.15593	3.07274	2.38907	3.01242	4.01771	2.47383	4.02832	3.98146	3.62329	3.39594	3.95743	2.85778	2.89568	2.24281	2.24456	3.64493	3.14714	3.6864	3.33713	2.92901	3.91398	4.72484	3.07628	3.69552	3.68947	3.00527
165	3.78066	3.37953	4.32953	2.80666	5.97666	4.1325	3.21769	4.00811	3.04072	3.80545	3.53661	3.16917	4.36711	3.687	4.83051	4.03717	4.11081	3.12391	3.41992	4.20683	3.13197	4.13106	3.55846	3.34459	3.12724	2.46639	2.97778	3.98694	2.45083	3.96463	4.03213	3.54444	3.38887	3.86077	2.83937	2.89972	2.26143	2.22215	3.6179	3.18662	3.74903	3.25568	2.91003	3.83954	4.72925	3.06792	3.51933	3.76835	3.29654
170	3.74873	3.37696	4.39688	2.89156	6.07752	4.08538	3.31179	3.96192	3.05115	3.68013	3.63916	3.18314	4.38048	3.66864	4.8217	4.49717	4.22419	3.12883	3.38724	4.13902	3.11577	4.47622	3.5469	3.40223	2.97453	2.42296	2.94535	4.02278	2.44527	3.98852	4.05598	3.34494	3.56329	3.83132	2.72765	2.90441	2.25651	2.24671	3.59865	3.21254	3.854	3.24016	2.94801	3.90982	4.72266	3.26243	3.41609	3.85956	3.29528
175	3.66135	3.43531	4.31257	2.9421	6.07275	4.07965	3.2878	3.90973	2.98037	3.586	3.67962	3.15963	4.4265	3.79312	4.82777	4.65779	4.21032	3.13693	3.33322	4.12967	3.11512	4.48469	3.50019	3.18392	2.71283	2.36215	2.95351	4.03084	2.43264	3.96967	4.00787	3.37318	3.60497	3.93471	2.7712	2.82617	2.21669	2.25491	3.56138	3.21284	3.88703	3.3091	2.92908	4.07775	4.81954	3.29616	3.33656	3.87232	2.96574
180	3.68595	3.36456	4.30969	2.92747	6.22008	4.11094	3.2195	3.78337	2.84532	3.58809	3.67047	3.13359	4.29549	4.04985	4.90682	4.24939	3.97972	3.08768	3.35767	4.1295	3.10875	4.49818	3.40602	3.04475	2.74017	2.33548	3.0112	4.02483	2.39793	4.00195	4.01415	3.41439	3.55729	3.92027	2.88098	2.81111	2.17039	2.24822	3.52374	3.1375	3.87687	3.26267	2.89646	4.13959	4.90557	3.11191	3.34314	3.72219	2.86813
185	3.79018	3.31137	4.44423	3.12511	6.44243	4.04725	3.14139	3.75549	2.97288	3.58716	3.70985	3.1225	4.28687	3.92631	4.84034	4.06068	3.79676	3.02369	3.43003	4.24748	3.0857	4.594	3.43788	3.03322	2.96951	2.29995	3.06474	4.04865	2.49349	4.10228	4.04841	3.39006	3.61033	3.83704	2.97265	2.82708	2.15928	2.22442	3.45526	3.04463	3.7743	3.26857	2.84928	4.05603	4.95623	3.21179	3.47788	3.67248	2.93567
190	3.92024	3.6605	4.94509	3.33647	6.82048	4.12704	3.1574	3.97841	3.25321	3.57556	3.77247	3.09154	4.56124	3.79344	4.76355	3.85193	3.83777	3.27391	3.51603	4.36567	3.09797	4.41457	3.64831	3.01094	3.00765	2.42253	3.01989	4.04904	2.47484	4.22456	4.0607	3.48736	3.59379	3.87424	3.04959	2.84797	2.37519	2.18838	3.39752	2.98801	3.99127	3.25014	2.85535	3.84181	4.98926	3.6816	3.736	3.73327	3.04637
195	4.06601	3.84456	5.10271	3.20917	6.57185	4.10039	3.21409	4.2225	3.17381	3.58921	3.74305	3.05464	5.36357	3.90528	5.46438	3.7305	3.82661	3.89443	3.37895	4.34783	3.14232	4.52482	4.09601	2.94793	2.93706	2.49265	3.00303	3.99498	2.33302	4.21616	4.21657	3.50412	3.57202	4.0521	3.13117	2.84672	2.59328	2.1523	3.35646	2.98213	4.69137	3.23343	2.88888	4.16358	5.83944	4.29145	3.91613	3.72492	3.21312
200	4.01113	3.65022	4.7764	3.03019	6.08098	4.24295	3.42093	4.25397	3.0844	3.58286	4.07732	2.91778	5.78897	4.2588	6.22026	3.63474	3.92692	4.48075	3.22871	4.26444	3.13644	4.84981	4.32358	2.9826	2.96003	2.63207	3.51091	3.95411	2.375	4.38596	4.23898	3.37514	3.79558	4.28602	3.38157	2.84106	3.04984	2.15543	3.28442	3.00791	4.92244	3.17894	2.87192	4.2398	6.14545	3.90025	3.92595	3.80412	3.40603
205	3.96439	3.56608	4.64069	3.12135	6.10539	4.46055	3.5637	3.99417	3.08083	3.56012	4.35973	3.0462	5.30189	5.0677	5.73865	3.76749	4.28971	4.37526	3.12699	4.39568	3.30296	5.40083	3.99725	3.57033	3.18971	2.95355	3.87905	3.96305	2.38578	4.70679	4.06089	3.71773	3.91	4.2767	3.48764	2.96706	2.92443	2.19112	3.19139	3.73012	4.47535	2.99797	2.87076	3.56562	5.35801	3.38537	4.09372	4.15408	3.53446
210	4.06788	3.50418	4.59623	3.22954	6.07871	4.36386	3.3932	3.79038	2.85053	3.96258	4.11012	3.47033	4.93404	5.24798	5.10155	3.75219	4.19726	3.87751	3.00083	5.00574	3.57886	5.47949	3.57081	3.84554	3.54393	3.28251	3.59073	3.97861	2.47765	4.72594	3.85622	3.99988	3.67018	4.10755	3.34974	3.05026	2.26679	2.19052	3.18235	4.31453	4.2156	3.0719	2.92708	3.41528	4.96054	3.42247	4.34106	4.19796	3.53465
215	4.68078	3.36093	4.64321	3.23175	5.98824	4.40438	3.24977	3.85391	2.79534	4.24447	3.7334	3.59114	5.00792	4.69	5.0787	4.33214	3.94612	3.58003	3.53444	4.9591	3.66815	5.01482	3.37792	3.72748	3.58577	3.1829	3.48312	4.00119	2.52986	4.68586	3.70965	3.83547	3.35908	3.85095	3.0784	2.97806	2.35084	2.21351	3.50222	3.80894	4.02702	3.13484	2.8711	3.47788	4.94584	3.40043	4.39377	4.09574	3.44421
220	5.09171	3.30074	4.80985	3.13979	5.97378	4.49526	3.1952	4.0282	2.89593	3.99522	3.56046	3.40998	5.32493	4.00514	5.26028	4.66258	3.97545	3.69961	4.02299	4.61432	3.59196	4.5061	3.5402	3.75218	3.13667	2.82208	3.32028	3.87734	2.57861	4.42147	3.73958	3.69211	3.33168	3.53323	3.14343	2.88856	2.57716	2.39691	3.71976	3.25398	3.6748	3.10171	3.00481	3.62208	5.05365	3.45549	4.07273	3.83591	3.75839
225	4.52929	3.31328	4.90288	3.09209	5.92953	4.52434	3.25479	4.02489	3.10203	3.82166	3.70626	3.29915	5.03751	3.96627	5.12617	4.16094	3.99789	3.58511	3.59866	4.89003	3.42757	4.29662	3.81892	3.68065	2.92204	2.72535	2.87562	4.31231	2.67608	3.94289	3.842	3.54813	3.45193	3.3777	3.05528	2.89177	2.47869	2.70989	3.68289	3.12956	3.5078	3.32712	3.62477	3.71718	5.07455	3.3298	3.59684	3.22516	4.10814
230	3.8945	3.36529	4.9722	3.06076	5.89753	4.5356	3.33916	3.89418	3.07168	3.71781	3.66676	3.24946	4.51409	4.00305	4.77866	3.90658	3.90713	3.16428	3.2866	4.68686	3.31147	4.29549	3.82384	3.79592	2.88904	2.75962	2.71963	4.64664	2.63897	3.79899	3.80523	3.37565	3.51517	3.51198	2.93479	2.89931	2.23722	2.8147	3.62356	3.11986	3.42671	3.36786	3.88042	3.78649	4.98946	3.36983	3.39405	3.03616	3.95417
235	3.77844	3.32851	4.98287	3.02729	5.88132	4.44933	3.30314	3.83141	2.88235	3.66444	3.35388	3.06698	4.47919	3.95706	4.87621	3.6515	3.72342	3.10642	3.29197	4.47609	3.23518	4.0778	3.65456	3.82291	2.83856	2.65988	2.64673	4.45446	2.49217	3.81733	3.81303	3.33775	3.55103	3.68877	2.82213	2.87477	2.16735	2.61239	3.75746	3.09432	3.34538	3.29393	3.52593	3.89891	5.00832	3.7084	3.43853	2.92035	3.61515
240	3.7036	3.18971	4.84813	2.96751	5.87909	4.24912	3.36289	3.84053	2.93433	3.71155	3.28954	2.99878	4.47991	3.97411	4.72275	3.31946	3.67984	3.37443	3.21508	4.32869	3.11256	4.05584	3.36261	3.52847	2.88749	2.4626	2.61535	4.31911	2.36718	3.74336	4.07366	3.3221	3.64074	3.66296	2.80483	2.88852	2.12455	2.43905	3.70498	2.93516	3.33427	3.16208	3.23444	3.89601	4.96135	3.44811	3.53275	2.7653	3.21315
245	3.73533	3.11198	4.77995	2.93602	5.88974	4.14653	3.49366	3.83218	2.96177	3.84131	3.31023	2.97529	4.48147	4.00424	4.40838	3.43252	3.70043	3.4397	3.15585	4.24948	2.98817	3.95443	3.38231	3.41338	2.99921	2.38708	2.5724	4.23321	2.45744	3.85921	4.12481	3.35907	3.58476	3.63654	2.77132	2.94071	2.12209	2.48543	3.35603	2.88866	3.36385	2.96186	3.27461	3.78788	5.01843	2.93598	3.47661	2.73052	3.05169
250	3.54284	3.10835	4.65192	2.97903	5.91121	4.11528	3.5026	3.87404	2.83768	3.92714	3.36335	2.92214	4.61088	4.22777	4.41609	3.65619	4.0392	3.20415	3.11199	4.31819	2.88632	3.6148	3.43182	3.49219	3.11135	2.25977	2.551	4.49711	2.50507	4.08554	4.33917	3.42978	3.42632	3.58414	2.78418	2.90338	2.1125	2.52582	3.19318	2.98376	3.39533	2.95067	3.2973	3.58301	5.02993	2.97872	3.22678	2.71284	3.00281
255	3.6267	3.11586	4.45514	2.93417	5.94524	3.98217	3.44435	3.93224	2.73416	3.98064	3.33569	2.91007	4.67371	4.03648	4.42591	3.84174	3.99342	3.21518	3.03795	4.27777	2.86863	4.13287	3.22288	3.47503	3.03601	2.25175	2.63186	4.42039	2.50853	3.93454	4.46118	3.41011	3.41739	3.79048	2.91468	2.82752	2.0847	2.5677	3.15792	2.94348	3.41762	2.93402	3.23656	3.50445	5.11492	3.12557	3.19453	2.69421	2.90986
260	3.75847	3.10449	4.4294	2.85232	5.99135	3.74512	3.40231	3.79097	2.68707	4.1372	3.34633	2.8449	4.5254	3.85823	4.29097	3.88456	3.99946	3.36099	3.00848	4.3312	2.88324	4.46464	3.2846	3.40348	2.94622	2.28416	2.67891	3.87426	2.46701	3.74875	4.54937	3.43301	3.4823	3.82515	2.90501	2.81753	2.12954	2.56416	3.14972	2.73915	3.45907	2.95412	3.20509	3.4581	5.33423	3.14576	3.27177	2.71896	2.89154
265	3.66798	3.11845	4.40554	2.80042	6.05177	3.53695	3.71147	3.69899	2.55004	4.22639	3.39259	2.80501	4.36234	3.92791	4.37336	3.89308	4.07123	3.16371	3.0272	4.44588	2.84064	3.93448	3.32056	3.36776	2.9383	2.30757	2.74312	3.84051	2.40658	3.82656	4.80457	3.50456	3.5908	3.75372	2.8709	2.73836	2.16163	2.54083	3.26115	2.74764	3.50875	2.91424	3.10412	3.42852	5.51381	3.02011	3.41971	2.63522	2.96205
270	3.53222	3.11171	4.31838	2.77566	6.09952	3.45201	4.48415	3.67551	2.46082	4.05813	3.24751	2.79185	4.21786	3.7858	4.62535	3.71675	4.02697	3.04405	3.00858	4.6647	2.84494	3.46094	3.32679	3.42479	2.83903	2.38379	2.68654	3.68475	2.40419	4.00931	5.75284	3.66541	3.60896	3.54213	2.84049	2.65364	2.12295	2.58739	3.25021	2.80961	3.65025	2.93354	2.98387	3.54497	5.42628	2.97399	3.38965	2.61026	3.01572
275	3.54667	3.21445	4.3009	2.78587	6.23291	3.39856	4.58193	3.67808	2.42422	4.01202	3.16808	2.9359	3.9626	3.67398	4.60333	3.68147	4.09714	3.11707	3.0022	4.62687	2.97641	3.56334	3.385	3.39165	2.72998	2.41083	2.58526	3.52579	2.43181	3.99442	5.98648	3.54162	3.48774	3.38265	2.82612	2.65273	2.11033	2.60813	3.02677	2.84321	3.75281	2.99169	2.9791	3.62584	5.21408	2.98497	3.33053	2.71781	2.99181
280	3.67817	3.26911	4.32731	2.77438	6.2376	3.41102	4.06258	3.70497	2.4233	4.03011	3.08517	3.02956	3.92849	3.64284	4.79814	3.83699	4.22069	3.02389	2.97779	4.28686	3.07843	3.58368	3.39708	3.37119	2.67261	2.40389	2.57918	3.48696	2.51269	4.02963	5.52169	3.30108	3.31277	3.40531	2.82731	2.66556	2.185	2.57605	3.0499	2.88349	3.79782	2.89661	2.93147	3.71186	5.18222	2.95862	3.58505	2.89983	2.91349
285	3.58963	3.16104	4.51072	2.78097	6.16437	3.51501	3.92294	3.67461	2.68023	3.89297	3.21912	3.12072	4.0095	3.92528	5.0758	3.83566	4.2484	2.99018	3.06038	4.26497	3.08225	3.46352	3.5255	3.29969	2.75919	2.3881	2.55977	3.47933	2.51814	4.01782	4.75594	3.33978	3.28033	3.13766	2.78546	2.66892	2.22554	2.51132	3.179	2.81981	3.88058	2.68167	2.9103	3.80788	5.00433	2.94013	3.77321	2.99206	2.89026
290	3.46924	3.167	4.4764	2.77122	6.31023	3.67654	3.95446	3.71088	2.85905	3.8247	3.32737	3.19649	4.18081	4.06081	4.78667	3.89293	4.17234	2.95954	3.08929	4.23601	3.10327	3.41444	3.77085	3.13315	2.95941	2.40856	2.6158	3.44772	2.41132	4.00928	4.59556	3.42062	3.36433	3.25097	2.75863	2.6877	2.23655	2.56813	3.18804	2.77348	4.04756	2.5957	3.12099	3.78588	5.12368	2.99748	3.73932	3.02114	2.93042
295	3.64212	3.16441	4.17006	2.73878	6.28499	3.63141	3.7934	3.68793	2.84838	3.80888	3.26039	3.15137	4.33069	3.83678	4.40679	3.85839	4.02084	2.95707	2.96865	3.88328	3.14221	3.33499	3.91916	3.06989	3.09261	2.40974	2.59005	3.44394	2.34524	3.89242	4.45223	3.38098	3.38511	3.30298	2.71353	2.73697	2.27785	2.52328	3.12114	2.8162	4.05496	2.66465	3.22809	3.72606	5.30889	3.00597	3.60912	2.99608	2.92601
300	3.59405	3.1925	4.13275	2.71925	6.1627	3.53844	3.63589	3.60922	2.76054	3.76099	3.38408	3.09039	4.30155	3.64034	4.55631	3.78394	3.75086	3.08206	2.96185	3.79543	3.09055	3.36937	3.93501	3.02974	3.16969	2.36859	2.64955	3.39794	2.32702	3.54146	4.3085	3.27921	3.30108	3.3993	2.63471	2.74324	2.3684	2.46292	3.11025	2.86862	3.98679	2.76659	3.09811	3.53929	5.98615	2.9644	3.56387	2.88319	2.86942
305	3.59828	3.24688	4.35076	2.69028	6.09102	3.52241	3.63177	3.62435	2.63741	3.75126	3.4912	3.01329	4.25279	3.67185	4.77006	3.62386	3.62966	3.25824	3.10813	3.7604	3.04428	3.53748	3.79626	3.0001	3.18408	2.34152	2.82835	3.28071	2.28382	3.57662	4.2982	3.27771	3.1338	3.4897	2.66072	2.66608	2.50577	2.54878	3.12962	2.95218	4.01795	2.88638	2.91954	3.30082	6.20836	3.14929	3.60396	2.76595	2.83862
310	3.64337	3.22732	4.60127	2.62392	6.08016	3.54996	3.63476	3.61517	2.56189	3.75018	3.40142	3.04097	4.28299	3.74206	4.77184	3.62974	3.95662	3.38373	3.14739	3.69678	3.03357	3.60443	3.74273	3.09132	3.2275	2.37503	2.72672	3.21173	2.24749	3.44742	4.32123	3.19701	3.05829	3.41505	2.74556	2.68552	2.50306	2.48201	2.94349	3.11657	4.01823	2.80302	2.78956	3.41693	6.06819	3.15119	3.51707	2.60872	2.83144
315	3.63124	3.25125	4.52641	2.47395	6.03869	3.60307	3.60632	3.28948	2.54463	3.72756	3.29193	3.09572	4.28408	3.69342	4.69155	3.97967	3.8777	3.35827	3.08783	3.81959	2.97211	3.46379	3.64382	3.23526	3.29318	2.36531	2.57992	3.20179	2.31366	3.33485	4.14885	3.16418	3.11839	3.5232	2.7654	2.69501	2.51427	2.39426	3.00872	3.23131	3.88711	2.74081	2.82636	3.84186	5.99718	2.98042	3.42775	2.56022	2.91656
320	3.86582	3.30436	4.4387	2.41573	6.03392	3.55595	3.63053	3.20072	2.49624	3.71307	3.18186	3.02299	4.21057	3.66459	4.8029	4.14208	3.8875	3.36052	3.10957	3.6625	2.92524	3.42809	3.40253	3.23575	3.27286	2.35191	2.58691	3.2682	2.47192	3.53635	4.04505	3.11216	3.17972	3.57127	2.72551	2.63029	2.63552	2.43236	3.12717	3.30396	3.73067	2.73225	2.96079	4.42135	5.70581	3.06163	3.60648	2.55895	3.14799
325	3.83353	3.32671	4.45223	2.6117	6.03051	3.47723	3.80541	3.37022	2.45904	3.6239	3.0643	2.86582	4.23765	3.7068	4.9619	3.9754	3.98473	3.22747	3.0568	3.57386	2.93097	3.51395	3.44403	3.0767	3.26475	2.36155	2.59726	3.29005	2.43473	3.43812	4.0174	3.1293	3.20491	3.62084	2.74102	2.63396	2.51065	2.40012	3.07188	3.46334	3.61301	2.73399	2.97977	4.67575	5.44369	3.07127	3.77145	2.63514	3.17289
330	3.7871	3.37756	4.44096	2.88263	6.01846	3.36401	3.94831	3.4407	2.37411	3.52336	3.08869	2.79778	4.22351	3.70195	4.87353	3.94753	3.8863	2.97473	3.07498	3.75048	2.92742	3.51202	3.4447	3.10383	3.18858	2.30832	2.62178	3.35579	2.28065	3.37853	4.02855	3.23081	3.27297	3.73436	2.74415	2.65539	2.33951	2.33852	3.10088	3.5212	3.64503	2.80758	2.84551	4.24773	5.48993	3.24178	3.58511	2.73145	3.03847
335	3.94132	3.43881	4.37926	2.97069	6.0975	3.36869	3.89134	3.84392	2.36166	3.5442	3.18643	2.81366	4.01414	3.68092	4.62369	4.0143	3.59371	2.89615	3.16042	3.66448	2.91043	3.47031	3.62511	3.29835	3.18029	2.27585	2.66805	3.52557	2.32186	3.39236	4.18597	3.26611	3.27456	3.81049	2.69157	2.63351	2.3949	2.43448	3.22533	3.44586	3.62197	2.7906	2.81627	3.76966	5.4999	3.61239	3.23952	2.722	2.95898
340	3.8763	3.44953	4.34586	2.95056	6.19588	3.41492	3.70733	4.08129	2.52199	3.60164	3.37717	2.84252	3.89421	3.82798	4.59907	3.94894	3.59874	2.84084	3.18277	3.5455	2.9257	3.44548	3.69749	3.24162	3.21467	2.27278	2.71533	3.57427	2.34742	3.59179	4.19039	3.29112	3.26724	3.89436	2.64218	2.6117	2.41674	2.45753	3.29493	3.44449	3.48905	2.79523	2.76652	3.73707	5.55057	3.73001	3.33811	2.7769	2.85469
345	3.85153	3.46332	4.38648	2.89318	6.37621	3.27788	3.59875	4.12643	2.41066	3.64164	3.41683	2.86488	3.9582	3.88543	4.58287	3.98946	3.94237	2.83966	3.14245	3.71406	2.94835	4.07763	3.52054	3.1001	3.40965	2.25975	2.64341	3.44514	2.29118	3.73624	4.09079	3.2939	3.32642	3.80082	2.65801	2.63779	2.35995	2.50558	3.30587	3.3476	3.56575	2.79248	2.65772	3.64976	5.62815	3.4063	3.62062	2.90579	2.93166
350	4.00661	3.52867	4.35477	2.87743	6.35481	3.30279	3.56995	3.90651	2.48757	3.7552	3.39136	2.87856	3.99139	3.81145	4.44825	3.99271	3.98908	2.84091	3.02107	3.6991	2.91815	4.66482	3.53731	3.1753	3.61029	2.26021	2.53626	3.40705	2.21549	3.85945	4.19639	3.20629	3.44896	3.68961	2.73158	2.61723	2.34597	2.55759	3.34806	3.25368	3.64693	2.84334	2.67029	3.62073	5.73566	3.23534	3.82502	2.86085	2.98251
355	4.07457	3.51175	4.38664	2.89442	5.92118	3.32118	3.45682	3.65463	2.67386	3.75557	3.47137	2.97843	4.07373	3.84719	4.41045	3.96018	3.89239	2.81454	2.93431	3.45823	2.9176	4.84556	3.52235	3.08688	3.50723	2.26444	2.54862	3.39369	2.21552	3.89223	4.23544	3.16925	3.63803	3.6597	2.74384	2.61519	2.3743	2.5381	3.2858	3.17299	3.84793	3.15657	2.8139	3.80107	5.9921	3.18862	3.7889	2.81033	2.87603
360	3.8417	3.45822	4.4081	2.85308	5.89628	3.31452	3.4281	3.79523	2.73839	3.85241	3.48822	2.98639	4.08016	3.77018	4.42646	4.10426	3.88027	2.7904	2.92746	3.65355	2.92165	4.97078	3.51613	3.01626	3.32986	2.30863	2.64436	3.35736	2.26664	3.64305	4.13491	3.20229	3.69101	3.61557	2.69602	2.67176	2.37353	2.53267	3.13081	3.09395	3.7985	3.37611	2.94954	3.78774	6.04952	2.84007	3.40464	2.87633	2.79184
365	3.72113	3.47383	4.43447	2.9662	6.09384	3.44452	3.46967	3.84402	2.69823	3.93752	3.55054	2.84559	4.03821	3.65553	4.5745	4.06985	3.83125	2.7583	3.12442	3.85584	2.88679	4.72309	3.61434	2.92387	3.11743	2.44269	2.7107	3.34826	2.27505	3.55928	3.97287	3.23097	3.57324	3.75697	2.6826	2.68891	2.35601	2.49862	2.98872	3.15699	3.54338	3.63854	2.87305	3.83416	5.60562	2.82627	3.3653	2.88247	2.76478
370	3.85739	3.43671	4.44571	2.96164	5.89209	3.55282	3.46916	3.8198	2.55577	4.11776	3.62695	2.72927	4.16648	3.8723	4.61092	3.89841	3.66366	2.75857	3.27836	3.53726	2.84148	4.40175	3.77952	2.77567	2.96784	2.59466	2.64082	3.36627	2.30435	3.73445	3.89987	3.16455	3.53694	3.85534	2.74513	2.66796	2.3258	2.59014	3.06378	3.21529	3.49449	3.55979	2.78035	3.9676	5.50488	2.77188	3.68002	2.84979	2.81746
375	4.30975	3.37701	4.31322	2.88636	5.70585	3.75553	3.56242	4.20034	2.55415	4.17068	3.55338	2.66453	4.29721	4.00787	4.55232	3.83199	3.6182	2.75172	3.20586	3.46862	2.82837	4.33946	3.95875	2.8821	2.9781	2.53413	2.60687	3.37349	2.27965	3.86902	3.98984	3.27442	3.556	3.72439	2.81943	2.68392	2.32875	2.55763	3.16852	3.1666	3.37604	3.28301	2.73755	4.02866	5.46593	2.74574	3.64242	2.85422	2.93544
380	4.75709	3.31573	4.22925	4.08026	5.86694	4.13644	3.58362	4.55959	2.48501	4.08445	3.5164	2.68457	4.46444	3.9312	4.48953	3.51334	3.73127	2.66481	3.19335	3.79488	2.8481	4.13682	3.92546	2.91267	3.10319	2.47815	2.65514	3.33537	2.22687	3.97641	4.12299	3.47611	3.50007	3.69792	2.9447	2.69862	2.31916	2.45288	3.14483	3.18197	3.34821	3.2917	2.72872	3.98659	5.33465	2.79418	3.72271	2.82117	3.00876
385	4.83538	3.54134	4.29522	4.03996	5.77278	4.39854	3.44461	4.43302	2.55458	4.09784	3.46555	2.7247	4.69186	3.7441	4.48081	3.2298	3.77012	2.59327	3.14646	3.64748	2.84804	3.96501	3.79962	2.88538	3.29317	2.45074	2.65056	3.42887	2.29416	4.05126	4.07837	3.3407	3.45011	3.83129	3.06897	2.67703	2.33187	2.46182	3.09942	3.17859	3.38342	3.43209	2.67496	3.89196	5.25064	2.77475	3.68655	2.76738	2.94275
390	4.73922	3.90457	4.61124	3.38249	5.57044	4.18965	3.3285	4.61522	2.99299	3.98172	3.35222	2.80731	4.63252	3.53787	4.55999	3.41779	3.63956	2.60867	3.00754	3.54663	2.8954	3.98254	3.89302	2.9046	3.25901	2.31972	2.72797	3.51392	2.33398	4.03621	4.20502	3.36342	3.475	3.65331	2.91665	2.63982	2.37431	2.45015	3.13871	3.00798	3.44073	3.42971	2.6905	3.97803	5.03113	2.92986	3.60628	2.64717	2.80589
395	4.57065	4.27167	5.15902	3.22552	5.65918	3.91728	3.31716	4.8693	3.33107	3.86841	3.28636	2.87001	4.55963	3.59255	4.57855	3.5879	3.5987	2.72202	2.97191	3.6936	2.91968	4.03381	3.96382	2.95327	3.05397	2.26697	2.80421	3.46631	2.26934	4.08626	4.27194	3.50249	3.43884	3.3924	2.8755	2.73236	2.39064	2.39659	3.17774	2.90403	3.47139	3.27873	2.76429	4.02357	5.17747	3.14752	3.66191	2.54866	2.87811
400	4.29933	4.436	5.95493	3.19905	5.64314	4.28681	3.30192	4.39761	3.60299	3.75566	3.44674	2.85182	4.67228	3.61969	4.62271	3.72262	3.73984	2.81158	2.9007	3.9708	2.89588	3.86703	3.81646	2.96101	3.05626	2.22819	2.83921	3.36101	2.34178	4.20876	4.10692	3.51283	3.70996	3.45509	3.1259	2.75161	2.50473	2.42759	3.12507	2.86323	3.5563	3.44216	2.70365	4.12779	5.35971	3.56362	3.72738	2.52777	2.9498
405	3.99116	4.33551	6.01573	3.02845	5.56933	4.66058	3.24322	4.15731	3.75566	3.78555	4.02534	2.81201	4.82771	3.68516	4.88534	3.85576	4.66563	2.86557	2.87934	4.06416	2.89374	3.75773	3.99288	3.00978	3.19267	2.40546	2.81152	3.16585	2.331	4.32662	4.13951	3.48508	3.95634	3.49037	2.86062	2.75691	2.58057	2.49085	3.13861	2.9082	3.54061	3.60005	2.79348	4.03164	5.50927	4.27115	3.78119	2.57187	3.08803
410	3.8438	4.39928	5.46716	2.89172	5.43049	4.48233	3.28585	4.47425	3.61937	3.8634	4.46892	2.93914	4.49457	3.75875	5.02035	3.89564	4.42439	2.95182	2.96326	4.05225	2.87004	3.66808	4.19141	2.94946	3.07463	2.94794	2.74138	3.20593	2.24487	4.20726	4.05954	3.40339	4.05465	3.4445	3.01495	2.78627	2.55695	2.45612	3.17692	3.001	3.43911	3.55045	2.83188	3.98341	5.63809	4.24917	3.96027	2.59814	3.36054
415	4.07156	4.21402	5.22577	2.86842	5.35612	4.57204	3.31708	4.49495	3.62416	3.90407	4.33513	2.97796	3.94852	3.97159	4.96718	3.90186	3.88259	3.41398	2.91836	4.37431	2.81576	3.58753	4.38712	3.09794	3.19012	3.218	2.96842	3.31664	2.27133	4.55315	4.02639	3.27424	4.88243	3.5827	3.61692	2.76603	2.60882	2.40007	3.20918	3.11692	3.56917	3.43397	2.76311	4.2125	5.42787	3.79641	4.02303	2.63529	3.35831
420	4.31744	3.86374	5.07673	2.85675	5.41755	4.72276	3.34584	4.37554	3.64832	4.20255	4.15894	3.25627	3.91554	4.66815	4.95739	3.93688	3.91146	3.49606	3.19251	4.95657	2.80487	3.95035	4.37442	3.34202	3.33016	3.70989	3.30899	3.27676	2.21557	5.17976	4.18229	3.15307	5.01155	3.78725	3.72672	2.79877	2.61085	2.39697	3.19871	3.67475	3.83536	3.51323	2.79335	4.00982	5.61795	3.59752	3.98814	2.75213	3.11055
425	4.58921	3.69803	5.29771	2.73815	5.46426	4.82525	3.33379	4.33374	3.37317	4.66833	4.07997	4.02865	3.89694	5.2259	4.73406	4.21669	3.82049	3.7528	3.61277	5.14387	2.91875	4.51086	3.98148	3.35438	3.33548	4.2747	3.6704	3.21171	2.25894	5.00938	4.42205	3.18622	4.77713	4.24314	3.52841	2.82236	3.10895	2.40468	3.65373	4.3386	4.36904	3.72516	2.75364	3.67127	6.67513	3.37753	4.00551	3.26074	3.08763
430	4.8794	3.58472	5.25842	2.75769	5.42574	4.90754	3.3985	4.26745	3.16909	4.75905	3.84962	4.00845	3.9115	5.67655	4.70417	4.05355	3.636	4.41538	3.79917	5.02078	3.01424	5.09063	4.11372	3.35762	3.35863	3.89251	3.92431	3.16622	2.37212	4.41047	4.64928	3.18471	5.29911	4.65785	3.50293	2.85983	3.59426	2.41739	4.48272	4.68036	4.64864	3.63872	2.83916	3.90903	7.13588	3.25527	3.79877	3.67427	3.47455
435	5.19144	3.4775	5.15114	2.97067	5.453	4.92642	3.57254	3.94525	3.16735	4.39846	3.7915	3.77753	3.9043	5.76568	5.25687	3.9852	3.71537	4.39889	3.87457	4.89528	3.20394	5.8479	4.45797	3.47621	3.48728	3.29816	3.95649	3.22518	2.65932	4.33574	4.52512	3.35155	5.18655	4.75387	3.49065	2.95535	3.7372	2.60611	4.74351	4.53107	4.77253	3.76264	2.79672	3.88876	6.98836	3.14773	4.14973	3.99038	3.57866
440	5.09286	3.39297	4.98835	3.10484	5.53547	4.98881	3.4851	3.37182	3.17182	4.18048	3.73346	3.90409	3.88371	5.31998	5.61578	4.80047	3.74396	4.17398	3.68741	4.83337	3.65749	6.14152	4.44623	3.65694	3.94967	3.40918	3.783	3.2802	2.99866	4.71627	4.25872	3.71344	4.89911	4.8435	3.48389	2.91407	3.30733	3.22887	4.49637	4.37446	4.94826	3.92847	2.74084	3.48884	6.53355	3.09463	4.3973	4.22181	3.27059
445	4.61816	3.35022	4.75752	3.0696	5.47576	4.95373	3.27026	3.11233	3.19728	4.19749	3.60039	3.82965	3.96763	5.0233	5.50442	4.90151	3.92053	4.08693	3.36551	5.30903	3.58947	5.89095	4.3439	3.67343	3.96048	3.5619	3.77124	3.28966	2.86615	4.96519	4.15813	3.92915	4.61954	4.97655	3.49922	2.79456	2.69875	3.98396	4.56279	4.32054	4.433	3.9272	2.84245	3.37732	5.80385	3.04875	4.40692	4.17827	3.23842
450	4.55818	3.37178	4.67464	2.99949	5.67022	5.28552	3.17533	2.98002	3.17499	4.19297	3.47911	3.73262	3.94286	4.98474	5.69602	3.97266	4.13252	4.11181	3.28428	5.3137	3.35998	5.84218	4.04846	3.57088	3.59504	3.17611	3.84477	3.2653	2.70028	4.96023	4.27127	4.06863	4.36696	5.07743	3.46	2.87519	2.84714	3.82213	4.77613	4.0256	3.77577	4.03136	2.89878	3.36149	5.57198	3.08258	4.16531	3.9423	3.21704
455	4.52428	3.39103	4.71175	3.00061	5.84298	5.40675	3.5975	2.92826	3.08988	4.10898	3.35285	3.71939	3.91429	4.91189	6.04485	3.43932	4.205	4.28095	3.31784	4.97033	3.30831	5.65968	3.346	3.56016	3.66425	2.88713	3.62125	3.24419	2.88198	4.97385	4.3229	4.25903	4.42738	5.03122	3.4202	2.97886	2.91335	3.07659	4.67364	3.74422	3.93196	4.01851	2.9599	3.3339	5.46225	3.13798	3.7725	3.67911	3.64922
460	4.44486	3.32172	4.58118	2.96091	5.70508	4.97751	3.60882	3.33209	3.04741	3.87862	3.43032	3.85088	3.91245	4.84557	5.84324	3.49909	4.21039	4.12177	3.20699	5.1032	3.27038	5.41783	2.74491	3.75299	3.58607	2.7114	3.35833	3.44333	2.99595	4.93512	4.33621	3.98783	4.23157	5.1187	3.4103	3.0511	2.70572	2.80087	4.35357	3.65695	4.2085	3.86906	2.88952	3.41271	5.52012	3.1203	4.30379	3.59262	4.02367
465	4.42895	3.32472	4.40758	2.86472	5.65192	4.61339	3.25821	3.27282	3.01393	3.92635	3.32362	3.86775	3.90243	4.80804	5.41082	3.62048	4.23397	3.85257	3.13683	4.99946	3.30313	5.58981	2.84132	3.7441	3.45871	2.64389	3.27151	3.65054	3.21537	4.6461	4.27257	3.56669	4.01896	5.19069	3.38971	3.09882	2.46305	2.7123	4.20629	3.57484	4.17277	3.87705	3.05627	3.45186	5.70339	3.11856	4.62858	3.57642	3.63778
470	4.57677	3.40237	4.46016	2.79812	5.43019	4.57495	3.66531	3.51872	2.9783	4.03222	3.19311	3.82034	3.83531	4.83605	5.33422	3.63692	4.04609	3.77502	3.07744	4.82648	3.22589	5.55278	3.04293	3.5736	3.44078	2.66116	3.28461	3.99744	3.25864	4.41553	4.20164	3.81834	4.10002	5.0196	3.33998	3.10972	2.30198	2.54563	4.32634	3.55675	4.01083	3.81628	3.68826	3.60861	5.68128	3.07074	4.71901	3.58848	3.28484
475	4.56617	3.46152	4.66088	2.82799	5.52899	4.6585	4.43859	3.78418	2.9936	3.88678	3.19123	3.67457	3.68715	4.88512	5.5801	3.51267	3.87312	3.60373	3.02393	4.86935	3.29244	5.33367	3.15011	3.36471	3.41506	2.53087	3.36123	4.45633	2.93681	4.26192	4.2532	4.03177	4.12666	4.80756	3.21786	3.32416	2.22777	2.44386	4.23372	3.5203	4.11414	3.52776	3.84148	3.74503	5.52487	3.04897	4.75574	3.63896	3.37263
480	4.45103	3.52314	4.65446	2.90785	5.86562	4.68501	4.42935	4.06156	2.97104	3.68734	3.1848	3.41831	3.66623	4.8968	5.58534	3.61938	3.95419	3.42939	3.00024	4.79595	3.22345	5.13925	3.14858	3.36339	3.45222	2.36644	3.37651	4.67516	2.69196	4.10045	4.32792	3.99336	4.18197	4.71796	3.24573	3.4524	2.19655	2.41043	3.97272	3.49669	4.12489	3.47462	3.7523	3.59115	5.49411	3.06426	4.58363	3.59949	3.4332
485	4.57336	3.51881	4.55595	2.96104	6.1283	4.68747	3.78032	4.13494	2.89943	3.68071	3.25232	3.50728	3.66395	4.82707	5.45388	3.60381	3.94035	3.40026	3.0223	4.69859	3.09633	5.25703	3.045	3.62171	3.39137	2.55087	3.36446	4.62365	2.72377	4.049	4.59333	3.9464	4.27738	4.70903	3.16383	3.22307	2.26942	2.43161	3.84692	3.48219	3.96502	3.60351	3.51846	3.57888	5.56713	3.07797	4.53746	3.36851	3.33521
490	4.68465	3.49269	4.52134	2.94663	5.99674	4.79958	3.8223	4.31751	2.83549	3.81088	3.30793	3.50539	3.67037	4.81764	5.301	3.73139	4.11172	3.42418	3.07471	4.56478	3.07619	5.42433	3.01747	3.4528	3.1911	2.91629	3.37801	4.30486	2.77862	4.05939	5.63997	3.87566	4.27848	4.65177	3.07137	3.08585	2.28371	2.47792	3.74945	3.46133	3.94392	3.91732	3.345	3.58624	5.65622	3.11373	4.48653	3.05193	3.23901
495	4.63944	3.47271	4.8302	2.96351	5.60598	4.8683	4.17701	4.25301	2.74986	3.81504	3.44224	3.28811	3.70949	4.8173	5.02603	3.82784	4.24279	3.39019	3.04424	4.57736	3.03238	5.09849	2.9763	3.21305	2.84572	3.04377	3.37415	4.17668	2.66184	4.10017	5.44788	3.83094	4.17715	4.84265	3.13577	3.02043	2.25964	2.49053	3.65444	3.41196	3.92273	4.02032	3.46124	3.65949	5.78443	3.13755	4.39208	3.017	3.19226
500	4.43364	3.44602	5.1271	2.90695	5.80213	4.74117	4.04318	4.16713	2.70733	3.7639	3.58011	3.17493	3.75558	4.51481	4.94069	3.86037	4.02387	3.31589	2.93825	4.69768	3.01576	4.88281	2.91545	3.27129	2.77564	2.89229	3.29706	4.35092	2.67714	4.14095	4.4689	3.7985	4.16535	5.03898	2.95353	2.9046	2.23366	2.41129	3.55722	3.35602	3.79234	4.09775	3.3497	3.62389	5.78833	3.12387	4.30808	3.10048	3.08181
505	4.40678	3.43787	5.08872	2.80013	5.72472	4.54977	3.67361	4.19571	2.68074	3.73077	3.60187	3.15227	3.74666	4.2711	5.03849	4.06363	3.93464	3.30217	2.9376	4.69967	3.05679	4.92941	2.95605	3.23916	2.81453	2.69341	3.27286	4.27545	2.66306	4.07281	4.28218	3.6614	4.16896	5.01151	2.88912	2.89175	2.16307	2.34628	3.44495	3.26205	3.72573	4.16031	3.23756	3.38713	5.78854	3.0912	4.23047	3.05994	3.10048
510	4.50896	3.42603	4.92936	2.86996	5.37565	4.42226	3.67647	4.24307	2.64242	3.73912	3.46975	3.09823	3.741	4.22179	4.95699	4.02755	4.04136	3.21048	2.94174	4.50752	3.0707	5.1068	3.0023	3.32913	2.72365	2.58652	3.2175	4.01369	2.71209	3.98909	3.87008	3.58105	4.12111	5.01822	2.96009	2.91317	2.14825	2.33563	3.31784	3.18943	3.54581	3.97911	3.24493	3.42591	5.75743	3.09171	4.13902	3.015	3.04396
515	4.34438	3.44944	4.69622	2.93583	4.97734	4.30095	3.73717	4.29818	2.65202	3.90734	3.35417	2.99338	3.77865	4.27928	4.78431	4.02547	4.01267	3.07995	2.84849	4.38495	3.08882	5.32821	3.07113	3.55876	2.84245	2.48219	3.25142	3.80772	2.67383	3.88475	3.81781	3.68458	4.0139	5.08987	3.01221	2.87499	2.24895	2.36901	3.28886	3.17086	3.45975	4.15295	3.20803	3.483	5.67271	3.07613	4.17273	3.04739	2.93742
520	4.12531	3.47676	4.62803	2.86134	4.90585	4.26281	3.77018	4.25376	2.64257	3.85738	3.41356	2.94467	3.70406	4.43348	4.83206	4.10097	3.84212	3.03151	2.7486	4.13499	3.16637	5.24368	3.06847	3.5256	2.95288	2.47122	3.40629	4.06638	2.43432	3.90038	3.78419	3.70946	3.86979	5.05972	3.10838	2.81578	2.23655	2.35056	3.25288	3.2332	3.37557	4.37412	3.20093	3.44782	5.70344	3.15881	4.18308	3.061	2.91934
525	3.89102	3.52163	4.53084	2.83849	5.14541	4.34265	3.7776	4.18354	2.71313	3.76035	3.39082	3.00002	3.59514	4.79757	4.82529	4.06803	3.81915	3.01759	2.74111	4.0636	3.17958	5.13988	2.97505	3.48681	2.9521	2.53055	3.30436	4.47549	2.40263	3.94237	3.5881	3.73403	3.75782	4.86673	3.06529	2.8291	2.15937	2.3333	3.12597	3.34655	3.19365	4.16548	3.2149	3.44663	5.65266	3.20661	4.0336	3.05585	2.98428
530	3.73095	3.59851	4.49919	2.9117	5.38062	4.49656	3.82835	4.12381	2.76341	3.76362	3.35323	2.92324	3.63582	4.86304	4.74006	3.99107	3.93685	2.97322	2.85716	4.24816	3.1714	4.96896	2.91509	3.77274	2.95308	2.75176	3.21712	4.64523	2.48218	3.8922	3.51264	3.69812	3.75253	4.7489	3.00203	2.76213	2.16424	2.43623	3.01136	3.38865	3.22871	3.99468	3.18751	3.37084	5.59741	3.1503	3.97077	2.94561	3.01403
535	3.79759	3.60509	4.57491	2.9307	5.4482	4.5123	3.94557	4.21699	2.68762	3.79096	3.43289	2.7961	3.77262	4.59125	4.64822	4.01867	4.08908	2.94072	2.96779	4.29911	3.16634	4.83012	2.92246	3.85715	2.98208	2.6954	3.15829	4.49474	2.52136	3.94313	3.68568	3.69484	3.74656	4.71804	3.04441	2.69765	2.1354	2.48044	2.86483	3.40393	3.2051	3.97775	3.126	3.26438	5.64775	3.13709	4.0105	2.82442	3.01389
540	3.70129	3.52695	4.51083	2.95196	5.29987	4.38963	4.04238	4.34711	2.64277	3.75658	3.57885	2.81952	3.84738	4.46432	4.60219	4.09252	4.0341	2.9048	2.97942	4.36655	3.13483	4.98771	2.91354	3.61567	2.9149	2.48929	3.06349	4.20521	2.48179	3.95598	3.75413	3.74194	3.71958	4.5748	3.0464	2.70893	2.12455	2.52389	2.718	3.34943	3.14526	3.68937	3.0918	3.28552	5.59849	3.1847	3.94896	2.74529	2.99704
545	3.6273	3.46877	4.37707	2.96282	5.16928	4.3609	4.07442	4.36753	2.64121	3.73021	3.62224	2.85626	3.86293	4.30756	4.62778	4.05626	3.84965	2.90577	2.99381	4.2106	3.10187	4.78387	3.01969	3.48052	2.7918	2.4535	3.08242	4.3166	2.47025	3.87762	3.65482	3.65987	3.86073	4.49315	3.06131	2.76256	2.09807	2.50559	2.62188	3.2311	3.2866	3.23407	3.07708	3.25623	5.4628	3.28243	3.87936	2.86534	2.95622
550	3.64089	3.50483	4.32035	2.97443	5.14123	4.23584	4.01761	4.36359	2.69274	3.70441	3.76709	2.85593	3.86532	4.19981	4.7509	4.00446	3.79545	2.95288	2.92252	3.82107	3.13796	4.52492	3.0232	3.38394	2.74909	2.42544	3.08537	4.49058	2.62062	3.90161	3.62501	3.59605	3.91845	4.47572	3.04681	2.88052	2.10726	2.48352	2.52258	3.14901	3.52663	3.07004	2.99388	3.1913	5.28605	3.29507	3.90884	2.85763	2.9771
555	3.67264	3.50863	4.38341	2.99935	5.11602	4.06141	3.93634	4.29476	2.74375	3.74033	3.78994	2.95502	4.00509	4.24152	4.85311	3.80634	3.82567	3.0406	2.84049	3.74207	3.24742	4.46417	2.93586	3.22223	2.64652	2.56186	3.10803	4.32776	2.64372	3.95453	3.66558	3.63461	3.84061	4.36405	3.1104	2.87964	2.14869	2.48444	2.35699	3.22362	3.46748	2.95343	2.9823	3.13575	5.20165	3.25421	3.843	2.68899	2.92222
560	3.74981	3.50199	4.47974	2.96335	5.16168	4.05981	3.90709	4.31904	2.7281	3.8617	3.75807	2.95319	4.2152	4.16058	4.82621	3.83244	3.87768	3.05678	2.84102	3.80921	3.24976	4.38195	2.93495	3.15036	2.60138	2.64565	3.07652	4.07909	2.62209	3.93375	3.7111	3.64325	3.79343	4.37567	3.10483	2.79031	2.17092	2.51172	2.16172	3.31451	3.27665	3.01149	3.06334	3.17748	5.17829	3.20495	3.80113	2.74588	2.99933
565	3.78587	3.46363	4.43277	2.92929	5.15629	4.09553	3.89224	4.29625	2.68989	3.79642	3.77326	2.96459	4.61973	4.20985	4.81798	3.81882	3.91601	2.9874	2.79855	3.78853	3.14418	4.51792	2.93274	3.07052	2.6476	2.62446	3.06224	3.94295	2.65138	3.99771	3.72121	3.59821	3.73342	4.33997	3.01133	2.77343	2.0868	2.64787	2.04173	3.29985	3.27928	3.55635	3.06537	3.23834	5.19102	3.22403	3.74874	2.81123	2.95577
570	3.94897	3.35273	4.35742	2.92866	5.10315	4.19832	3.81985	4.12846	2.62894	3.7727	3.72672	2.98602	4.50072	4.45376	4.66072	3.76217	3.85396	2.78939	2.81408	3.81314	3.09441	4.52188	2.99902	3.22815	2.80534	2.55528	3.12266	3.85387	2.61809	4.13931	3.68236	3.51394	3.5124	4.20816	2.97698	2.88739	2.03624	2.68424	1.83916	3.27979	3.28169	4.19128	3.01416	3.21714	5.24278	3.24931	3.68845	2.77064	2.79006
575	4.1113	3.36586	4.36364	2.91551	5.08078	4.26175	3.69896	4.02575	2.61587	3.75916	3.63043	2.90073	4.03814	4.35959	4.37279	3.71558	3.70834	2.67736	2.85952	3.68775	3.1731	4.62637	3.19702	3.45	2.85147	2.43154	3.17901	3.80384	2.68715	4.23735	3.63699	3.52074	3.55085	4.20225	2.9354	3.04851	1.99847	2.59121	1.70607	3.25271	3.26308	4.69777	2.97871	3.26335	5.32316	3.35003	3.65234	2.74723	2.72506
580	3.95658	3.41756	4.21724	2.9229	5.03446	4.29239	3.62077	3.93136	2.65474	3.70652	3.59662	2.81647	3.79946	4.22017	4.28924	3.70712	3.65978	2.71654	2.69159	3.57797	3.08771	4.60339	3.34581	3.43784	2.86993	2.35144	3.15468	3.80903	2.73933	4.1393	3.68053	3.49266	3.82578	4.19799	2.92144	2.95331	1.97607	2.55143	1.74837	3.26904	3.23785	4.74097	2.92243	3.37175	5.45986	3.36876	3.67927	2.69353	2.62898
585	3.7369	3.41226	4.13887	2.95422	5.07569	4.37247	3.54297	3.86162	2.69955	3.67128	3.67463	2.78571	3.79894	4.38517	4.31961	3.68056	3.682	2.82462	2.70332	3.64647	3.01464	4.39155	3.33288	3.22697	2.861	2.42475	3.05506	3.79851	2.66535	3.9646	3.62478	3.43913	3.81494	4.11274	2.95131	2.79098	1.97703	2.58465	1.72804	3.25022	3.27981	4.46358	2.89665	3.43984	5.55318	3.24734	3.67723	2.68134	2.66693
590	3.64213	3.38285	4.10984	2.92933	5.05162	4.40861	3.47456	3.79665	2.7605	3.69241	3.67833	2.89761	3.88816	4.35987	4.17776	3.7381	3.73415	2.89203	2.73687	3.55468	3.13684	4.47175	3.14811	3.10477	2.88667	2.54847	3.03288	3.79987	2.57549	3.86261	3.50354	3.41933	3.78644	4.07285	2.99316	2.80976	1.93614	2.56515	1.74698	3.22811	3.46518	4.54913	2.85598	3.53028	5.66135	3.21626	3.64728	2.81873	2.73096
595	3.61525	3.40344	4.24041	2.83987	5.02138	4.36403	3.58228	3.74897	2.9138	3.69736	3.67773	2.96296	3.99889	4.38681	4.01813	3.98294	3.75223	2.76663	2.67194	3.41188	3.15587	4.56207	3.13475	3.12683	2.99807	2.5525	3.02275	3.75255	2.54391	3.78791	3.47716	3.45406	4.03692	4.05309	3.04439	2.85041	1.9301	2.56813	1.88735	3.20487	3.53824	4.53231	2.84273	3.57268	5.74539	3.27258	3.64759	3.00315	2.72654
600	3.59789	3.36948	4.34692	2.6492	5.06542	4.24403	4.01011	3.71374	2.97382	3.76738	3.65888	2.93999	4.0983	4.46244	4.01058	3.9365	3.89135	2.74232	2.7368	3.45365	3.08351	4.62278	3.32197	3.22862	3.05295	2.59848	3.02601	3.67735	2.51566	3.82591	3.607	3.4568	4.18375	4.11628	3.12751	2.84389	1.94762	2.5938	2.07907	3.16399	3.58415	4.04113	2.84667	3.54984	5.79573	3.35082	3.65288	3.06694	2.90338
605	3.5981	3.31914	4.15903	2.52178	5.05156	4.32618	4.30728	3.55165	2.85318	3.80713	3.62775	2.93149	3.93789	4.46712	3.97868	3.90295	4.05207	2.90654	2.73991	3.83388	3.06223	4.62294	3.35687	3.37755	3.01335	2.75193	3.04819	3.64058	2.48785	3.91879	3.67696	3.4101	3.92502	4.12692	3.07631	2.76735	1.97002	2.59911	2.52027	3.18045	3.72064	3.73317	2.77041	3.61537	5.65712	3.32972	3.6245	3.07031	2.9897
610	3.54264	3.37732	4.13917	2.52358	4.98345	4.45127	4.12561	3.46236	2.8084	3.80247	3.57439	2.85448	3.75135	4.49577	4.0062	4.07843	3.90415	2.89415	2.75695	4.05193	3.07245	4.5853	3.30963	3.25422	2.85123	2.75745	3.03325	3.64685	2.49077	3.953	3.57432	3.39819	3.70917	4.12638	3.05547	2.80463	1.94582	2.56716	2.86388	3.16176	3.66637	4.01348	2.69179	3.63511	5.52975	3.40639	3.63308	2.9759	2.84037
615	3.47808	3.45977	4.24913	2.44989	4.93663	4.43044	3.9191	3.44359	2.90059	3.90849	3.52122	2.77439	3.72766	4.45303	3.97326	3.93247	3.83302	2.77121	2.86509	3.8851	2.98793	4.71784	3.2638	3.04753	2.75155	2.75876	2.96672	3.6854	2.40615	3.89269	3.55974	3.3488	3.69049	4.20953	3.06527	2.81467	1.94878	2.55035	2.94538	3.16604	3.62031	4.27241	2.68403	3.66504	5.65428	3.47971	3.86778	2.7613	2.7919
620	3.49519	3.48761	4.19844	2.42012	4.95554	4.42434	3.86088	3.44488	2.91295	3.96116	3.48521	2.83589	3.72703	4.52984	3.98292	3.81338	3.77612	2.73967	2.88198	3.72282	2.95331	4.78284	3.20042	3.11398	2.67893	2.77358	2.92578	3.73106	2.47202	3.91275	3.64881	3.5122	3.65871	4.29628	3.0104	2.82701	1.917	2.58209	2.92542	3.15911	3.74286	4.20994	2.67705	3.6773	5.68826	3.46104	3.93068	2.67831	2.81886
625	3.60822	3.49978	3.97714	2.42955	5.00648	4.44306	3.87268	3.46906	2.81148	3.94594	3.42766	2.80642	3.70979	4.57739	4.06799	3.61601	3.65452	2.78173	2.88936	3.51636	2.92213	4.86116	3.10167	3.12308	2.6209	2.6865	2.90988	3.83207	2.60288	3.80906	3.70129	3.64281	3.66973	4.32269	2.92895	2.83784	1.90384	2.58438	2.88344	3.12072	3.72254	4.23864	2.63121	3.65704	5.63322	3.5144	3.70287	2.62655	2.85482
630	3.63736	3.48273	3.78164	2.41325	4.98463	4.32927	4.11732	3.40271	2.74254	3.96098	3.39865	2.68244	3.67252	4.44761	4.18665	3.70515	3.78747	2.7758	2.87626	3.4285	2.89743	4.78687	3.15232	3.05834	2.4782	2.68683	3.00355	3.92989	2.54022	3.79414	3.78291	3.59453	3.71196	4.0786	2.83064	2.80319	1.90831	2.64745	2.84515	3.12906	3.62804	4.30797	2.58927	3.60113	5.51054	3.42871	3.63052	2.69605	2.92268
635	3.66942	3.44129	3.95603	2.40752	4.88678	4.22401	4.17759	3.34744	2.73057	3.88409	3.39824	2.59721	3.64434	4.28624	4.11132	4.03454	3.88816	2.80633	2.84848	3.26577	2.89428	4.60665	3.16302	3.0101	2.5056	2.70985	3.05489	3.96411	2.55333	3.81961	3.899	3.56534	3.66813	3.92084	2.93518	2.81967	1.93435	2.71298	2.832	3.11671	3.73482	4.24652	2.60866	3.59521	5.41699	3.31837	3.66161	2.81583	2.94566
640	3.83151	3.37035	4.19334	2.42749	4.9476	4.27367	4.16998	3.22163	2.77779	3.82829	3.4034	2.70725	3.62631	4.12427	4.00963	3.92665	3.70791	2.98137	2.93036	3.21885	2.86158	4.64361	3.08054	2.99945	2.68463	2.65468	3.00914	3.91489	2.58658	3.79253	3.92669	3.58479	3.61046	3.93037	3.05164	2.74764	2.10388	2.68915	2.79434	3.12027	3.58901	4.42599	2.60107	3.68277	5.35745	3.32339	3.51322	2.85663	3.02089
645	4.07144	3.34186	4.25424	2.45981	5.02077	4.44729	4.13719	2.91457	2.72942	3.68805	3.42527	2.75641	3.63429	4.22786	4.00028	3.93893	3.60028	3.04594	2.99409	3.24379	3.01452	4.65752	3.1337	2.9409	2.71023	2.59632	3.01505	3.82541	2.40041	3.88677	3.79409	3.48707	3.55449	3.91575	3.15161	2.75979	2.12818	2.6737	2.74603	3.14843	3.26365	4.5401	2.61587	3.61035	5.32102	3.40688	3.39106	2.89177	3.02382
650	4.09359	3.3423	4.21318	2.46942	4.89634	4.63852	3.92258	2.69001	2.71865	3.71846	3.44254	2.58725	3.72456	4.24569	3.95853	3.79861	3.49272	2.93979	2.98131	3.20042	3.16777	4.7335	3.17497	2.91601	2.70557	2.54511	3.02103	3.82323	2.31853	3.84879	3.67372	3.4145	3.53344	4.02287	3.16236	2.79362	2.03288	2.65584	2.75334	3.13881	3.24604	4.64269	2.63697	3.48593	5.34652	3.45914	3.35334	2.86261	2.92361
655	3.98601	3.34631	4.02721	2.44767	4.73788	4.8091	3.81413	2.65456	2.74373	3.79508	3.38213	2.56213	3.71812	4.06216	4.11372	3.64827	3.53051	3.03286	2.93175	3.35456	3.16631	4.94625	3.27048	2.9664	2.73702	2.4519	3.03913	3.87103	2.41078	3.76561	3.64468	3.39639	3.53305	4.00741	3.11556	2.7447	2.02869	2.56547	2.75359	3.12315	3.34609	4.78626	2.58361	3.44667	5.36948	3.50864	3.29627	2.77988	2.86508
660	3.89004	3.48225	3.91224	2.43226	4.74774	4.9466	3.823	2.63476	2.85914	3.65742	3.41487	2.64655	3.6405	4.21108	4.22341	3.69419	3.62736	3.07351	2.85083	3.64322	3.04794	4.88659	3.31666	3.08095	2.70369	2.5279	3.05106	3.89345	2.42375	3.75423	3.67839	3.40078	3.54645	3.93683	3.0692	2.70892	2.00717	2.52549	2.74309	3.1116	3.40839	4.58522	2.57227	3.45859	5.79453	3.71488	3.17211	2.74932	2.84084
665	3.76441	3.57998	3.97262	2.44259	4.87774	4.92679	3.83661	3.21841	3.02721	3.6919	3.38501	2.62804	3.6163	4.37319	3.9822	3.77292	3.51089	3.02089	2.79967	3.84862	3.0461	4.61135	3.22519	3.0622	2.60249	2.58236	2.99358	3.79029	2.37465	3.74291	3.7135	3.54808	3.54197	3.97387	3.00441	2.6504	2.01985	2.54133	2.70197	3.11947	3.33775	4.33133	2.57485	3.4307	5.7847	3.61732	3.06134	2.75099	2.93367
670	3.72574	3.52378	3.87234	2.45069	4.92845	4.86142	3.8321	3.81733	3.09058	3.69274	3.34759	2.58824	3.67452	4.30778	3.54103	3.44394	3.5668	3.08724	2.7732	3.94588	3.08897	4.55889	3.14184	2.8918	2.66513	2.45544	2.85931	3.7906	2.38404	3.83199	3.66432	3.63788	3.57552	4.01313	2.99408	2.66931	1.98232	2.50008	2.73148	3.15197	3.34341	4.37953	2.59418	3.27755	5.31323	3.32552	3.15549	2.70915	2.96789
675	3.81315	3.38509	3.74788	2.48829	4.82855	5.01245	3.9537	3.8757	3.11405	3.64383	3.42386	2.64926	3.75782	4.33287	3.63023	3.88717	3.69154	3.10981	2.80925	3.82127	3.06081	4.51726	3.10588	2.86558	2.62831	2.47289	2.84841	3.93019	2.43616	3.86263	3.67653	3.60563	3.6913	3.99486	2.95343	2.68229	1.96213	2.47422	2.81723	3.15229	3.50463	4.36509	2.6291	3.17963	5.2601	3.19958	3.29181	2.74744	2.91368
680	3.92485	3.31092	3.87335	2.53924	4.69254	5.05097	4.0305	3.93336	3.09664	3.61082	3.42946	2.7549	3.83624	4.30526	4.02492	4.38442	3.63804	3.07432	2.79931	3.55825	2.98277	4.51757	3.21563	2.87522	2.62599	2.48828	2.95575	4.07191	2.47867	3.86296	3.63979	3.49943	3.66497	4.02581	2.87725	2.68306	1.99393	2.48239	2.81619	3.1368	3.52577	4.20638	2.61134	3.04385	5.17225	3.1703	3.29261	2.88234	3.07754
685	3.88988	3.30182	3.8626	2.55652	4.64306	4.97868	4.05383	3.99494	3.08727	3.5733	3.40789	2.76466	3.91619	4.28671	4.26374	4.33058	3.6237	3.02852	2.77901	3.75494	2.93383	4.45782	3.29369	2.91071	2.68074	2.50766	2.93232	4.26169	2.51417	3.99056	3.62444	3.44036	3.61998	3.96999	2.94468	2.72473	1.94163	2.51004	2.90334	3.09009	3.42076	4.0053	2.56385	3.0624	5.0666	3.11708	3.53848	3.08113	3.33856
690	3.72316	3.23071	3.63322	2.55583	4.63059	5.13064	4.28484	4.03989	3.04209	3.61322	3.32364	2.98446	3.83304	4.24939	4.57427	4.14057	3.66185	3.15923	2.84942	4.17669	3.00104	4.45212	3.03465	2.98695	2.67441	2.55374	2.9951	4.19671	2.53993	4.03549	3.65133	3.43395	3.51373	3.85248	2.86586	2.67343	1.91348	2.55677	3.00638	3.07302	3.53953	3.90494	2.52748	3.18562	5.06983	3.15104	3.72404	3.07427	3.33747
695	3.61698	3.21622	3.4076	2.54481	4.60187	5.12628	4.28315	4.0639	3.00328	3.65084	3.3413	3.69231	3.88687	4.00101	4.66235	4.10713	3.72677	3.2266	2.82344	4.09064	3.01494	4.52544	2.89372	2.89252	2.62304	2.52033	3.08346	3.88676	2.56625	3.94186	3.67046	3.5206	3.59691	3.93714	2.73931	2.67039	1.88411	2.54766	2.96072	3.10046	3.58765	3.85332	2.48862	3.26132	4.99122	3.16444	3.69329	2.93912	3.22353
700	3.7465	3.23658	3.39981	2.54446	4.66543	5.00353	4.12949	4.06424	3.01168	3.68424	3.47882	4.24117	3.96076	3.81543	4.94157	3.99794	3.6504	3.21133	2.80487	3.57255	3.00104	4.48905	3.01563	2.89437	2.73118	2.51651	3.02703	3.87711	2.5863	3.84701	3.68016	3.50461	3.70733	3.91942	2.93096	2.66258	1.93956	2.41661	2.86245	3.06382	3.53432	3.97975	2.49632	3.28984	4.99472	3.0983	3.76021	2.80808	3.15444
705	3.75169	3.34346	3.40697	2.52747	4.75597	5.06204	4.04319	4.07788	2.98823	3.78969	3.53063	4.33691	3.98485	3.95242	5.62226	4.0253	3.48607	3.31748	2.81283	3.51886	3.0271	4.47648	3.13582	2.90547	2.8525	2.60199	3.05189	3.98193	2.60726	3.86966	3.63761	3.46217	3.53794	3.95483	3.00723	2.66601	1.98833	2.36475	2.86804	3.06887	3.49897	4.08936	2.50897	3.24429	4.98633	3.06417	3.72334	2.71101	3.06906
710	3.8933	3.4331	3.51657	2.52896	4.78269	5.01235	3.9676	4.14911	2.97255	3.82649	3.52024	4.36679	3.97539	4.13037	5.99892	4.01029	3.60936	3.36302	2.77972	3.56268	3.09117	4.62283	3.28255	2.81822	2.87237	2.70829	3.06389	3.83797	2.62454	3.89478	3.59755	3.50544	3.52585	3.88806	2.87461	2.67409	2.04609	2.40814	2.89161	3.11017	3.59631	3.97551	2.55485	3.41981	4.94257	3.07014	3.75183	2.73651	3.01033
715	4.23554	3.42772	3.60556	2.56944	4.91584	4.83363	3.94152	4.19458	2.95033	3.85438	3.48173	4.33693	3.8472	4.22933	6.27675	3.74424	3.63517	3.34186	2.77635	3.4999	3.10767	4.46554	3.38348	2.91981	2.94841	2.70722	2.98922	3.59	2.64098	3.8051	3.6035	3.47585	3.57232	3.8258	2.75953	2.64782	2.12252	2.46344	2.85259	3.13796	3.69124	3.83383	2.63709	3.39155	4.86753	3.03982	3.64919	2.75434	2.9438
720	4.35926	3.39584	3.52596	2.53863	4.98366	4.80112	3.76364	4.147	2.94083	3.89417	3.48751	4.14773	3.87911	4.29203	6.57193	3.46467	3.55646	3.34942	2.82881	3.59418	3.03376	4.05046	3.5647	2.85434	2.91951	2.63359	2.89585	3.48713	2.65147	3.67686	3.61676	3.49743	3.56152	4.15691	2.66847	2.75923	2.09215	2.51879	2.87473	3.22055	3.6007	3.67733	2.63356	3.33201	4.79536	3.10551	3.50682	2.85406	2.97795
725	4.17392	3.37944	3.50743	2.54538	5.00224	4.78476	3.65896	4.10139	2.92761	3.84358	3.48852	3.9416	3.86042	4.28503	6.33336	3.56712	3.56525	3.32557	2.84214	3.67772	2.94563	4.06909	3.70231	2.75323	2.95989	2.61085	2.91428	3.52922	2.66061	3.74735	3.57989	3.54656	3.51266	4.40903	2.63249	2.72715	2.12153	2.51705	2.88922	3.22507	3.55652	3.49909	2.60001	3.38205	4.85695	3.19718	3.46687	3.13696	2.97646
730	4.04553	3.41114	3.4262	2.5461	5.08947	4.72104	3.66445	4.06469	2.91632	3.76349	3.51276	3.80872	3.76432	4.14929	5.81113	3.64749	3.73193	3.3341	2.80483	3.65719	2.8345	3.93676	3.76918	2.75548	3.07838	2.66743	2.87853	3.73296	2.6679	3.86721	3.66107	3.50856	3.40391	4.22953	2.72933	2.69081	2.18379	2.48132	2.87524	3.16637	3.51207	3.39348	2.56832	3.41549	4.84412	3.13081	3.51404	3.30125	2.85053
735	3.94542	3.50305	3.26938	2.41893	5.00524	4.70863	3.90079	4.04868	2.99122	3.67856	3.58619	3.82193	3.7164	4.10521	5.53138	3.32963	3.72935	3.32283	2.83648	3.6474	2.80042	4.07957	3.72062	2.7175	3.10252	2.60406	2.80626	3.87873	2.67238	3.86711	3.75585	3.50666	3.26688	4.04078	2.79003	2.72797	2.14616	2.52305	2.87455	3.17204	3.64051	3.43325	2.52294	3.56612	4.95038	3.0321	3.48284	3.32283	2.84395
740	3.97111	3.59256	3.26907	2.36105	4.87173	4.61978	4.14652	4.0702	3.01575	3.63654	3.50533	3.73771	3.75884	4.21237	5.48766	3.33308	3.53527	3.28762	2.84085	3.60846	2.79969	4.19176	3.63863	2.82922	2.98094	2.64615	2.83249	3.94594	2.67624	3.91809	3.76517	3.47945	3.16064	4.01935	2.80473	2.61687	2.09651	2.55204	2.91309	3.19833	3.77398	3.56425	2.50391	3.62373	5.10368	3.00479	3.58777	3.32734	2.98618
745	3.90054	3.59247	3.31611	2.30186	4.78837	4.55871	4.10618	4.0154	3.09593	3.56642	3.44609	3.56837	3.79528	4.25333	5.1638	3.23162	3.4163	3.28401	2.88002	3.67867	2.81199	4.07033	3.66026	3.03554	2.80111	2.73752	2.81648	3.998	2.67744	3.94263	3.67632	3.48503	3.3113	4.0152	2.76518	2.66731	2.09549	2.59066	2.9251	3.23258	3.81337	3.86086	2.53663	3.64665	5.10834	3.03152	3.82925	3.17735	3.01528
750	3.821	3.57328	3.25198	2.16178	4.63009	4.62594	4.12462	3.94035	3.53861	3.47204	3.51886	3.50997	3.80925	4.23505	5.09285	3.16365	3.44674	3.23647	2.98046	3.72884	2.80289	4.18164	3.68288	3.19495	2.73846	2.67881	2.87706	3.97139	2.67669	3.8587	3.54861	3.4241	3.45694	3.98382	2.79095	2.69699	2.01287	2.61377	2.87837	3.22898	3.78746	3.89731	2.56805	3.67226	5.13242	3.07929	3.89417	2.96209	2.93253
755	3.93155	3.47161	3.25819	2.05544	4.56744	4.58299	4.45554	3.96324	4.35037	3.46254	3.53228	3.46266	3.95159	4.06954	4.9575	3.39492	3.49443	3.1563	3.0182	3.6641	2.76352	4.13571	3.55331	3.28707	2.98543	2.61839	2.92856	3.8652	2.67477	3.90929	3.27411	3.412	3.54571	3.99545	2.83882	2.7203	1.989	2.57799	2.99957	3.21453	3.69504	3.6484	2.55568	3.73562	5.20395	3.10505	3.8813	2.84908	2.84179
760	3.90969	3.38517	3.36598	2.08614	4.70197	4.44795	4.56085	4.02702	4.51098	3.55876	3.47404	3.38747	4.01497	4.05044	4.43265	3.35864	3.52383	3.23299	3.04663	3.64441	2.77611	3.99628	3.45397	3.20964	3.10348	2.5758	2.98988	3.86925	2.67213	3.95109	3.11779	3.39045	3.63136	4.12289	2.78018	2.71527	2.10248	2.55823	3.0931	3.30368	3.74022	3.55393	2.55146	3.71579	5.11473	3.11467	3.65058	2.81	2.74334
765	3.87829	3.44309	3.37637	2.09999	4.81144	4.41819	4.45104	4.09916	4.09202	3.64024	3.46099	3.35615	3.96578	4.21225	4.52408	3.50556	3.55628	3.2098	3.00487	3.61349	2.80694	3.92203	3.35569	3.14203	2.96408	2.48322	3.03687	3.88332	2.66786	3.92334	3.20812	3.41437	3.49844	4.01308	2.7255	2.66263	2.11104	2.5528	3.02657	3.35894	3.69097	3.52155	2.52273	3.63643	4.91371	3.06452	3.17144	2.90558	2.68194
770	3.9779	3.54011	3.359	2.05894	4.91722	4.40379	4.48672	4.17654	4.01041	3.60292	3.41519	3.39396	3.99442	4.34601	4.57793	3.73111	3.53187	3.26028	3.03192	3.55763	2.79724	4.00021	3.199	3.23898	2.92139	2.44103	2.99409	3.8098	2.66328	3.85314	3.15279	3.52936	3.3601	3.91718	2.80669	2.72694	2.09635	2.55818	3.04301	3.3087	3.5716	3.4269	2.51523	3.59711	4.85493	3.10477	2.84113	3.12539	2.646
775	3.94768	3.61663	3.28939	2.02718	5.00246	4.38339	4.70853	4.24778	3.76839	3.57897	3.31251	3.39698	3.96764	4.36794	4.57672	3.91113	3.49946	3.35221	3.11271	3.6843	2.7835	4.20358	3.13736	3.17877	2.89216	2.47941	2.99335	3.72061	2.65773	3.78295	3.15114	3.51138	3.38446	3.8828	2.83532	2.73032	2.10702	2.63949	3.0434	3.36825	3.64598	3.33785	2.59854	3.63041	4.96704	3.11464	2.98319	3.37372	2.66169
780	3.97213	3.66586	3.29462	2.03637	4.98144	4.52896	4.7135	4.34338	3.60945	3.57319	3.27629	3.48665	3.99876	4.28805	4.75327	3.93806	3.61296	3.21213	3.00529	3.9278	2.91913	4.12275	3.11482	3.07724	2.89556	2.5384	3.01244	3.65945	2.64744	3.79376	3.24326	3.50516	3.43998	3.68998	2.81758	2.70114	2.09742	2.60283	3.02006	3.44407	3.60512	3.63707	2.61722	3.65276	5.22584	3.04082	2.97091	3.48423	2.67563
785	4.05871	3.63781	3.39467	2.07696	5.01934	4.54065	4.38855	4.45538	3.4295	3.6331	3.20634	3.44826	4.19084	4.16642	4.69503	3.64093	3.74657	3.16034	2.89288	3.83449	3.15833	3.99981	3.11507	3.05421	2.87947	2.57152	2.95546	3.68657	2.63669	3.7557	3.30536	3.50898	3.46635	3.58889	2.8789	2.67332	2.06041	2.53086	3.11499	3.3761	3.40199	3.89536	2.50479	3.66865	5.83464	3.10163	3.32587	3.48175	2.69586
790	3.9541	3.5057	3.4548	2.07144	5.0895	4.43898	4.16637	4.56102	3.18459	3.69668	3.21034	3.32317	4.3602	4.11918	4.68905	3.60707	3.75274	3.18451	2.91635	3.66159	3.52636	4.12454	3.09475	3.06177	2.85785	2.51232	2.88764	3.84265	2.62363	3.6755	3.38773	3.53381	3.4788	3.63262	2.92136	2.64426	2.04426	2.57129	3.07779	3.31235	3.38043	4.11348	2.44172	3.61651	6.4063	3.22004	3.47974	3.43534	2.92247
795	4.07757	3.44385	3.42058	2.10575	5.03014	4.45876	4.03387	4.5822	3.31779	3.68666	3.36515	3.36123	4.09852	4.24009	4.89379	3.77425	3.66793	3.16375	2.92506	3.59882	3.61281	4.23194	3.03959	3.15193	2.84531	2.48397	2.86743	4.06833	2.59013	3.75905	3.4233	3.59259	3.55883	3.69963	2.85822	2.6075	2.03206	2.64258	2.93756	3.29797	3.38109	4.25978	2.43143	3.67143	6.03351	3.18252	3.28591	3.38133	3.11126
800	4.1991	3.65685	3.34945	2.11813	4.93103	4.45766	3.91397	4.56319	3.18079	3.77385	3.4485	3.4271	3.73168	4.23367	4.81822	3.91603	3.82209	3.09726	2.94188	3.78247	3.61513	4.21542	2.99229	3.15826	2.70786	2.57954	2.95411	4.19215	2.54364	3.7625	3.42168	3.68792	3.5415	3.81297	2.81109	2.56133	2.02698	2.66102	2.9881	3.31088	3.17811	4.216	2.4513	3.93454	5.77991	3.23109	3.34796	3.41106	2.93316
805	3.97659	3.97999	3.40411	2.10881	4.84552	4.42677	3.87105	4.60404	2.89199	3.79498	3.4977	3.44126	3.77	4.26927	4.60443	3.91592	3.78417	3.19141	2.99284	3.98929	3.55856	4.26299	2.85682	3.03149	2.58598	2.58904	3.03949	4.08879	2.41531	3.77593	3.50829	3.68245	3.41177	3.87918	2.84522	2.5968	2.00687	2.54133	3.05639	3.46105	3.13165	4.17942	2.51463	4.77981	5.82138	3.30697	3.28576	3.34673	2.74147
810	3.95486	3.96522	3.64881	2.15488	4.72131	4.36172	3.79729	4.59277	2.93523	3.77092	3.52367	3.40158	3.76901	4.30511	4.52695	3.75862	3.60845	3.41802	2.92038	4.04414	3.31081	4.26279	2.77204	3.01911	2.65882	2.65692	3.08007	3.95313	2.55043	3.84168	3.44737	3.60647	3.44632	3.83273	2.96849	2.6734	2.03321	2.47408	2.90516	3.71058	3.17276	4.04923	2.62142	5.35232	5.54997	3.34676	3.14966	3.24111	3.12401
815	3.90785	3.76063	4.3335	2.16838	4.76118	4.51881	3.84549	4.49782	2.95385	3.75728	3.51756	3.36545	3.6609	4.23944	4.45278	3.80546	3.48712	3.42052	2.86953	4.33642	3.249	4.1159	2.79747	3.12508	2.6901	2.81816	3.0737	3.8844	2.84648	3.85885	3.37799	3.57962	3.51067	3.74541	2.94083	2.72153	2.05733	2.52159	2.76229	3.77784	3.13111	3.96604	2.64021	5.06726	5.497	3.45163	3.39292	3.24924	2.9962
820	4.05234	3.79938	4.93644	2.25205	4.835	4.52901	3.99673	4.44041	2.92154	3.88177	3.68093	3.3016	3.57254	4.17021	4.48597	3.988	3.45808	3.25865	2.8581	4.76771	3.18389	4.14353	2.77649	3.17595	2.63611	2.80863	3.03417	4.07792	2.91192	3.86126	3.40676	3.60084	3.54887	3.62101	2.86917	2.76828	2.08091	2.51905	2.75361	3.65378	3.19765	4.06794	2.72698	4.84096	5.41035	3.53226	3.61437	3.32035	2.55153
825	4.17633	3.93487	4.715	2.37887	4.79306	4.40877	3.99088	4.34404	2.9486	4.01443	4.33033	3.16372	3.5399	4.29066	4.61778	4.51386	3.68603	3.2056	2.90729	5.07272	3.19005	4.12355	2.91629	3.25028	2.62558	2.71599	3.00295	4.6061	2.83327	3.83232	3.33928	3.57905	3.62334	3.66241	2.89875	2.74798	2.1881	2.51856	2.92574	3.56489	3.14216	3.99467	2.7906	5.17277	5.2543	3.59955	3.71768	3.43502	2.54411
830	4.20227	4.01226	4.56202	2.35661	4.70785	4.45637	3.91407	4.24187	2.94772	3.90878	4.41526	3.2376	3.55599	4.44869	4.75075	5.21176	3.58827	3.09201	3.40133	5.13627	3.18995	3.97602	3.18628	3.37391	2.5698	2.62343	2.98684	4.98717	2.75312	3.73854	3.24023	3.53176	3.71439	3.59741	2.84097	2.68027	2.30229	2.57467	2.97871	3.66956	3.06137	3.71069	2.77626	5.86137	5.19646	3.54542	3.83102	3.41249	2.49661
835	4.27294	3.89169	5.18611	2.30939	4.7416	4.42092	4.04625	4.22539	2.91902	3.91961	4.11422	3.22726	3.611	4.47129	4.98138	5.32582	3.50615	2.83145	4.15921	4.95383	3.1667	3.93145	3.55405	3.39653	2.548	2.66669	2.96896	5.07148	2.70191	3.70641	3.1768	3.55129	3.75453	3.56366	2.86942	2.71884	2.32942	2.56164	3.08479	3.69232	3.17443	3.63593	3.108	6.36503	5.19732	3.53257	3.92937	3.28262	2.53935
840	4.32787	3.67029	5.54416	2.36316	4.85338	4.29218	4.14126	4.51982	2.93026	3.9706	4.62992	3.17113	3.70855	4.41155	5.0959	5.06802	3.65482	2.80545	4.08327	4.85428	3.14867	4.02065	3.85535	3.19731	2.61463	2.65452	2.89243	5.07486	2.64981	3.79209	3.14086	3.5728	3.64854	3.64081	3.08691	2.71629	2.2803	2.52265	3.14885	4.23771	3.19655	3.60784	3.25239	6.32471	5.0892	3.56753	3.87035	3.24286	2.688
845	4.38368	3.52571	5.58125	2.40105	4.87098	4.2145	4.1557	4.57334	2.87939	3.92209	5.07487	3.22584	3.8101	4.53242	5.18555	5.21542	3.56406	2.91052	3.81283	4.98383	3.09317	4.18675	4.054	3.02957	2.71895	2.60713	2.90401	5.02326	2.58261	3.85437	3.14412	3.54893	3.61012	3.52467	3.32737	2.57841	2.23919	2.49212	3.22595	4.67829	3.05499	3.3825	2.86949	6.02487	4.8048	3.56702	3.86643	3.14278	2.65278
850	4.16714	3.39189	5.47328	2.37601	4.82702	4.19697	4.10669	3.81642	2.79647	3.90521	4.8453	3.25649	3.91642	4.66611	5.28719	5.30237	3.51005	2.94797	3.88948	4.99687	3.03527	4.22818	4.22274	2.98649	3.07168	2.66683	2.92353	4.96479	2.59702	3.87558	3.23973	3.52256	3.61061	3.50586	3.51834	2.62549	2.18552	2.41159	3.30318	4.45728	2.93627	3.37028	2.63828	5.9026	4.69515	3.58809	3.78599	3.1243	2.50773
855	4.25776	3.2244	5.19084	2.37287	4.76953	4.16671	4.09385	3.62647	2.80217	3.87661	4.45786	3.27803	4.02946	4.58493	5.14372	5.02401	3.59497	2.96858	3.86049	5.00487	3.02661	4.12437	4.09634	2.91652	3.4095	2.68528	2.97044	4.86131	2.63209	3.7961	3.28301	3.47622	3.55409	3.49489	3.59977	2.6963	2.12205	2.4118	3.45868	4.15802	3.02925	3.42606	2.7203	5.92399	4.66203	3.6827	3.60062	3.10387	2.45331
860	4.17197	3.19761	5.19339	2.37741	4.76999	4.11801	4.13974	3.7712	2.8204	4.14917	4.36015	3.29262	3.94705	4.69087	5.03057	4.60337	3.63951	2.97027	3.93597	4.93517	3.03156	4.14189	3.80927	2.98775	3.59479	2.65347	3.07882	4.79725	2.64325	3.89125	3.2444	3.39861	3.53831	3.55294	3.59777	2.70563	2.10581	2.45834	3.54529	4.03505	3.1704	3.38208	2.80614	5.97943	4.75737	3.72884	3.68173	2.99227	2.41468
865	3.84705	3.247	5.21625	2.3847	4.85535	4.11995	3.9951	4.30131	2.88586	4.85015	4.25692	3.32164	3.78567	4.9313	4.98364	4.42075	3.6113	3.00985	3.92717	4.87137	3.05885	4.26725	3.97183	3.0257	3.56233	2.58903	3.07164	4.86847	2.67425	3.86648	3.26315	3.34977	3.5865	3.55585	3.59849	2.73115	2.15567	2.44484	3.43493	4.14131	3.45309	3.31742	2.77591	5.9167	4.62331	3.75194	3.7316	2.95461	2.37069
870	3.90764	3.21393	4.95245	2.39511	5.07397	4.1998	3.8966	4.60055	2.9137	5.15558	4.09264	3.3832	3.76779	5.17833	5.03451	4.28383	3.5522	3.04224	3.79014	4.95048	3.09155	4.74434	4.18833	3.06599	3.36781	2.65434	3.17769	4.86413	2.62045	3.78804	3.24126	3.34243	3.73756	3.69308	3.79169	2.71042	2.68048	2.42425	3.30997	4.14157	3.56849	3.25658	2.89001	5.85543	4.32525	3.81428	3.48795	2.85752	2.40534
875	3.96697	3.13662	4.64195	2.40139	5.22692	4.12281	3.91691	4.46047	3.04626	4.82797	4.14021	3.44136	3.7373	5.60984	5.07551	4.015	3.49453	3.10925	3.70541	5.58656	3.00759	5.1441	4.33691	3.17772	3.20456	2.71775	3.33109	4.65672	2.52752	3.81928	3.14435	3.31554	3.87796	3.75937	3.89434	2.70671	3.04935	2.45071	3.20177	4.00615	3.52469	3.32646	3.23869	5.78096	4.34042	3.90142	3.42641	2.79289	2.42776
880	3.95099	3.05225	4.46009	2.42049	5.20798	4.28251	4.01274	4.40905	3.19533	4.57917	4.09609	3.38511	3.79094	5.76064	5.1193	4.11897	3.48719	3.1846	3.70746	6.66822	2.92393	5.51795	4.32395	3.14161	3.11108	2.66966	3.36841	4.39015	2.52571	3.86492	3.17085	3.54523	3.81295	3.62076	3.68454	2.67991	2.84868	2.45359	3.12386	3.79867	3.65922	3.50194	3.50638	5.83553	4.22657	4.10225	3.47745	2.85934	2.53717
885	3.85821	3.08028	4.36313	2.42924	5.13738	4.35469	4.05038	4.34414	3.10374	4.94113	3.80271	3.40556	3.91885	5.42847	5.12269	4.31968	3.49466	3.1875	3.47387	7.28742	2.92169	5.34223	4.06591	3.24834	3.11392	2.7486	3.44844	4.27129	2.59098	3.95142	3.26366	4.03413	3.67689	3.77754	3.41778	2.68815	2.56282	2.48373	3.17578	3.52051	3.81271	3.5624	3.63026	5.93128	4.15724	4.54925	3.2475	3.08019	2.77742
890	3.75053	3.04321	4.27962	2.4506	5.11696	4.33554	3.89452	4.37095	2.88119	5.85526	3.69997	3.4169	4.00761	5.59826	5.02681	4.22042	3.49991	3.37128	3.29681	7.03988	2.97782	5.05687	3.93464	3.57881	3.26933	2.85153	3.63864	4.17664	2.68457	4.05779	3.50473	4.20927	3.56685	3.92407	3.21007	2.73619	3.07599	2.46774	3.27076	3.47259	4.22462	3.48832	3.82584	5.88325	4.35423	4.73353	3.08942	3.12934	2.90601
895	3.85825	2.99109	4.35845	2.46652	5.21766	4.33212	3.8662	4.28408	2.78114	6.03231	3.73471	3.36182	4.14488	5.87431	5.07323	4.25755	3.78903	3.99409	3.55044	6.47272	3.14642	5.13981	3.79652	3.6454	3.31102	2.95743	3.73336	3.91645	2.85351	4.79852	4.2297	4.20619	3.67803	4.29463	3.16004	2.72313	3.51394	2.42045	3.34713	3.54485	4.45913	3.51149	3.99821	5.72361	4.46923	4.48248	3.15061	3.05558	2.82329
900	4.06056	3.00628	4.32783	2.48271	5.14002	4.25234	3.90436	4.27984	2.94483	5.23658	3.66462	3.4062	4.2307	5.52551	5.26672	4.37922	4.00855	4.45356	3.61795	6.41137	3.09792	5.10404	3.789	3.5742	3.14392	3.0819	3.68211	3.90038	3.02506	5.59273	5.44086	4.20863	3.9702	4.85858	3.35196	2.71049	3.1474	2.42718	3.4874	3.53889	4.08134	3.47918	3.96793	5.65286	4.40305	4.28274	3.38991	3.04687	2.71008
905	4.23529	3.0353	4.18325	2.50594	4.97983	4.25935	3.96665	4.29917	3.06874	4.76746	3.56396	3.35884	4.35615	5.1313	5.50273	4.41284	4.04106	4.66742	3.48566	6.37113	2.96037	5.13933	3.89035	3.58019	3.00668	3.35328	3.64279	4.21039	2.99883	5.37419	5.62278	4.24897	4.56561	4.94638	3.45319	2.7609	2.9027	2.38611	3.43911	3.45328	4.20613	3.32388	3.79505	5.7028	4.37587	4.27271	3.63656	3.10116	2.74227
910	4.47688	3.13822	4.09646	2.51942	5.56855	4.14115	3.9676	4.28239	2.98665	4.68202	3.62033	3.23643	4.36968	5.10369	5.67977	4.34653	3.98656	4.63021	3.30885	6.07858	2.93602	5.42652	3.90271	3.41645	3.05724	4.10317	3.60425	4.37203	2.97093	5.08773	5.28407	4.32116	4.48119	4.79136	3.51143	2.75205	2.99752	2.36552	3.43509	3.37983	4.62656	3.33248	3.70402	5.69462	4.4397	4.21204	4.1996	3.15784	2.75919
915	4.84163	3.07254	4.11208	2.54326	5.95078	4.25231	3.91276	4.3032	2.91676	4.7555	3.81438	3.23529	4.16174	5.13588	5.69645	4.45999	3.88713	4.27711	3.20238	6.09899	2.89974	5.30292	3.95632	3.30542	3.14102	4.16202	3.69251	4.30016	3.01731	5.11053	5.41714	4.13991	4.05349	4.87418	3.62948	2.7082	2.78031	2.44416	3.40531	3.40284	5.01484	3.2657	3.65161	5.85175	4.39299	4.16051	4.54165	3.19605	2.74623
920	4.9498	2.98404	4.22715	2.56566	5.51637	4.43836	3.90221	4.07166	2.93244	4.63357	3.83528	3.23771	4.15854	5.0291	5.45907	4.49545	3.9605	3.94783	3.17312	6.59605	3.0236	4.73014	4.04538	3.30459	3.22074	3.88005	3.80422	4.28079	3.0789	5.16902	5.36241	3.95401	4.29962	5.18638	3.23205	2.69974	2.6951	2.50678	3.32971	3.43358	5.04639	3.19414	3.57305	6.50581	4.37864	4.02131	4.39346	3.30141	2.91407
925	4.70834	3.02344	4.19395	2.58996	5.45047	4.49922	3.82428	3.98573	3.04267	4.46106	3.58872	3.27459	4.3668	4.71891	5.23949	4.35347	3.93001	3.61151	3.20025	6.54536	2.97116	4.49479	3.8615	3.25189	3.29836	3.99508	3.6954	4.20082	3.21687	5.07809	5.18939	3.9025	5.38776	5.23213	2.95832	2.66294	2.9512	2.50179	3.49538	3.55835	4.52553	3.39151	3.52824	7.07866	4.40272	3.75403	4.14462	3.28328	3.43785
930	4.64641	2.97724	4.05085	2.61618	5.39822	4.39699	3.72126	4.24381	3.17523	4.42511	3.53141	3.31904	4.43067	4.41599	5.16375	4.39898	3.94368	3.41756	3.28703	5.79993	2.82468	4.44412	3.61989	3.15235	3.24872	4.06304	3.5441	3.84231	3.31168	4.90261	5.04336	3.77438	5.31162	4.74382	3.22194	2.81354	2.94349	2.60024	3.51182	3.91363	4.40918	3.55631	3.40994	7.23129	4.40632	3.4744	4.16414	3.18417	4.44043
935	4.73209	2.89095	4.08402	2.63727	5.19476	4.34757	4.05349	4.40516	3.16665	4.50012	3.58069	3.38326	4.25535	4.41301	5.083	4.25664	3.97045	3.29236	3.443	5.44662	2.83001	4.43663	3.40866	3.24407	3.21754	3.92738	3.40195	3.43307	3.30137	4.84695	4.92458	3.57604	4.39285	4.39425	3.35985	3.03249	2.73458	2.54901	3.48934	3.913	4.62731	3.63589	3.41183	7.08902	4.45034	3.41283	4.19033	3.18987	4.63371
940	4.68142	2.84629	4.30189	2.66022	5.08601	4.4264	4.45543	4.30203	3.04409	4.78525	3.64366	3.42754	4.0717	4.30204	5.06766	4.24801	3.74471	3.36711	3.44135	5.42111	2.87382	4.61538	3.20101	3.26727	3.43163	3.72756	3.32618	3.4298	3.17098	4.80713	5.02648	3.58204	4.42799	4.26423	3.4551	3.18563	2.51269	2.24124	3.50962	3.79006	4.51337	3.5667	3.40062	6.70516	4.54152	3.53371	4.15779	3.13988	4.13167
945	4.43049	2.80403	4.6115	2.67971	5.37502	4.37186	4.53946	4.16403	3.02726	4.94236	3.79133	3.44382	4.0289	4.31516	5.19443	4.44506	3.74979	3.43592	3.26752	5.35275	2.87916	4.7586	3.35956	3.1535	3.55165	3.56384	3.34757	3.6365	3.04642	4.84007	4.92653	3.63303	4.29723	4.11781	3.49497	3.22984	2.27746	2.43149	3.45392	3.86912	4.07175	3.54735	3.2125	6.23505	4.56655	3.43367	4.18892	3.06891	4.2258
950	4.26834	3.00267	4.79306	2.70459	6.0234	4.35877	4.55258	4.13013	2.98335	5.22158	3.69086	3.57483	4.07677	4.58652	5.30563	4.23418	3.73752	3.34789	3.24977	5.3406	2.85301	4.64276	3.36799	3.1127	3.50913	3.13274	3.33423	3.7059	3.03688	4.65004	4.81185	3.56933	4.11978	4.10942	3.19082	3.23999	2.19405	3.19454	3.38282	3.68957	3.73887	3.61207	3.3518	6.17988	4.4531	3.26122	3.9805	3.09982	4.20776
955	4.33971	3.32896	4.77379	2.72778	5.983	4.37984	4.35203	4.20277	2.94623	5.41532	3.68083	3.74493	4.06471	4.68749	5.32204	4.06975	3.64398	3.25668	3.41297	5.40347	2.85955	4.44874	3.32103	3.09044	3.5681	2.83741	3.28807	3.5367	3.00168	4.47828	4.78622	3.57421	4.36744	3.87203	2.9243	3.2879	2.12322	3.48361	3.38377	3.45953	3.6542	3.87771	3.43115	6.20748	4.40491	3.31695	3.78194	3.2485	4.2593
960	4.21671	3.11638	4.80229	2.7564	5.77205	4.28642	4.14828	4.21794	2.94577	5.20518	3.76407	3.706	4.00152	4.35259	5.45498	4.09038	3.66652	3.15669	3.41109	5.6999	2.83379	4.52426	3.28928	2.99534	3.55767	2.87816	3.37116	3.42183	2.95638	4.36741	4.54462	3.71967	4.722	3.76082	2.95538	3.29323	2.1588	3.07171	3.54774	3.38943	3.90487	4.33512	3.44403	6.11317	4.42471	3.56046	3.78274	3.25281	4.26521
965	4.03856	2.8581	4.89214	2.78152	5.92059	4.32304	4.09287	4.11364	2.91488	4.87272	3.81245	3.56007	3.92203	4.16116	5.34644	4.09445	3.73313	3.07174	3.39891	5.80824	2.85081	4.61984	3.31714	2.86415	3.46139	3.31557	3.44731	3.36091	2.92755	4.24175	4.8399	3.63751	4.96726	4.11979	3.09235	3.4173	2.18877	2.91962	3.75294	3.49431	3.93841	4.61381	3.33086	6.09912	4.40964	3.46182	4.06012	3.09569	3.97756
970	4.13031	2.90953	5.02011	2.80851	6.05231	4.35746	4.03993	4.20328	2.95821	4.86377	3.8361	3.63321	3.83925	4.17541	5.05677	3.98597	3.88991	3.02082	3.45801	5.66544	2.86638	4.88038	3.57069	2.80375	3.29737	3.51665	3.41075	3.17875	2.86666	4.28963	4.94019	3.2947	5.11747	4.21757	3.08301	3.45911	2.15431	2.89322	3.74116	3.55624	3.65694	4.96442	3.08167	5.91075	4.40515	3.13899	4.07034	3.02368	4.04468
975	4.23068	2.87086	4.85574	2.83558	6.144	4.18179	4.10085	4.32505	3.05007	4.8079	3.75787	3.80901	3.78161	4.13632	4.99884	3.93273	3.86277	3.02918	3.35201	5.70941	2.8805	4.99071	3.75818	2.8379	3.14327	3.50204	3.34724	2.99499	2.8947	4.40045	4.77622	3.19205	5.07418	4.22205	3.09918	3.28318	2.0825	2.91937	3.66634	3.37371	3.51981	4.71552	3.11855	6.19476	4.39021	3.19784	4.01337	2.91095	4.20491
980	4.21619	2.92407	4.6549	2.86092	6.15383	4.03976	4.21572	4.25708	3.08886	4.61483	3.84782	3.90379	3.80575	4.14138	5.01982	3.9664	3.91107	3.03165	3.30246	6.12658	2.90613	5.12744	3.69562	2.91513	3.10477	3.1198	3.27175	3.04984	3.00824	4.43274	4.49456	3.28823	5.04441	4.02607	3.18356	3.14224	2.05587	2.99655	3.70486	3.34428	3.52672	5.10009	3.10877	6.23122	4.39697	3.27259	4.06038	2.92231	4.06386
985	4.10625	2.98641	4.7485	2.88813	6.07344	4.12976	4.19662	4.37079	2.97679	4.70909	3.81119	3.687	3.80311	4.3139	4.96076	3.93334	3.84485	2.93792	3.36283	6.62946	2.93455	5.23093	3.64318	2.98491	3.01194	2.73961	3.17889	3.2112	3.06652	4.3647	4.18017	3.29887	5.1383	3.9547	3.16592	3.09311	2.08126	2.89756	3.67355	3.51258	3.80186	5.51596	3.13181	5.65067	4.42064	3.27601	3.91023	2.9798	3.8242
990	4.14119	2.99586	4.92725	2.9136	5.99703	4.13191	4.04266	4.63026	2.91328	4.86042	3.54324	3.47919	3.81843	4.23956	4.92656	4.10858	3.66723	2.87021	3.36442	6.65183	2.91593	5.08005	3.60302	2.98096	3.05974	2.61038	3.07805	3.23732	3.00994	4.3069	4.23714	3.23944	5.17111	3.96661	3.14099	3.07843	2.12375	2.97632	3.51174	3.40905	4.05556	4.68797	3.12092	5.47054	4.53318	3.31119	3.81539	2.98129	3.8474
995	4.22474	3.01984	5.1392	2.93913	5.99621	4.0554	3.96715	4.40894	3.045	5.07839	3.46603	3.49402	4.23448	3.93856	4.85728	4.0456	3.7045	2.84941	3.30479	6.59361	2.87545	4.90852	3.50035	2.93058	3.32573	2.63752	2.98123	3.32184	2.91771	4.25095	4.41843	3.25199	5.10165	4.06267	2.83609	3.10348	2.15103	3.08252	3.38908	3.30573	3.79505	4.17327	2.99214	5.41965	4.75451	3.28397	3.88822	3.05866	4.02283
1000	4.03768	2.97725	5.28585	2.95557	6.00901	4.08834	4.04466	4.14844	3.02722	5.2402	3.43463	3.4166	4.39728	3.80176	4.89496	3.73318	3.69559	2.90123	3.37938	6.88988	2.88555	4.78811	3.37835	2.8505	3.41063	2.80788	2.75724	3.31286	2.93448	4.21715	4.40172	3.43618	5.22963	4.18561	2.90163	3.01043	2.22786	2.95048	3.56033	3.33116	3.46996	3.99206	2.92039	5.37565	4.76673	3.31531	4.02497	3.30085	3.8354
1005	3.809	3.03612	5.33516	2.9812	6.00234	4.29171	4.38517	4.17221	2.91292	5.36507	3.44028	3.39788	4.81777	3.93214	4.96165	3.64192	3.61621	2.97736	3.39147	6.88301	2.85635	4.74652	3.30378	2.82192	3.2393	2.825	2.60541	3.20332	2.93759	4.17304	4.33295	3.48002	5.41413	4.11493	3.10031	2.93888	2.28541	2.96878	3.61368	3.29782	3.55526	3.7916	3.02491	5.28027	4.65864	3.47426	3.94288	3.71336	3.50594
1010	4.19736	3.15757	5.18314	2.99772	6.04686	4.39077	4.44945	4.31154	2.93345	5.46477	3.50441	3.45453	5.28637	4.09533	5.04169	3.50263	3.89776	2.9431	3.29072	6.61815	2.8173	4.60251	3.24587	2.81633	3.25364	2.7737	2.61209	3.27441	2.81383	4.1335	4.39473	3.61737	5.49372	3.90166	2.98667	2.99725	2.22404	3.00535	3.36819	3.52151	3.90513	3.45212	3.08147	5.21727	4.53513	3.48761	3.84845	3.77689	3.50746
1015	4.23677	3.1153	4.82252	3.02345	6.18107	4.29626	4.06865	4.44235	2.85313	5.35561	3.59727	3.43063	5.04628	4.00235	5.25853	3.51351	3.85125	2.82419	3.33538	6.78813	2.86888	4.55494	3.22037	2.84713	3.30671	2.93656	2.67647	3.29049	2.82905	4.19251	4.40987	3.74967	5.42257	3.72335	2.8665	3.00379	2.17922	2.96964	3.24312	3.65098	4.10674	3.54779	3.09918	5.49955	4.49072	3.40683	3.9304	3.50995	3.45887
1020	3.95496	3.01591	4.41241	3.04738	6.37148	4.30274	3.98356	4.31237	2.80073	5.23539	3.57396	3.36788	5.10681	3.91274	5.24338	3.68512	3.64334	2.76144	3.48318	6.94007	2.97025	4.61915	3.23118	2.87765	3.20936	2.84489	2.69329	3.1889	2.94373	4.34812	4.23327	3.69894	5.34506	3.74216	2.78317	2.92299	2.16061	2.98995	3.23273	3.56639	3.9067	3.63054	3.11729	5.87734	4.56531	3.53806	3.95935	3.53064	3.45431
1025	4.33456	3.05847	4.37816	3.07321	6.59671	4.23257	3.95768	4.18372	2.87459	5.18224	3.65009	3.42905	5.13094	3.87311	5.13419	3.72132	3.696	2.74733	3.44833	7.00941	2.99529	4.79284	3.31208	2.85089	3.17373	2.73546	2.70039	3.08604	2.87356	4.50515	4.08781	3.72401	5.66185	3.79973	2.78754	2.83466	2.17106	2.92647	3.42986	3.56853	3.72304	3.42807	3.05677	5.7967	4.67731	3.64575	3.87759	3.64139	3.55682
1030	4.39974	3.10068	4.43722	3.09724	6.82152	4.14872	4.05975	4.14375	2.8751	5.12393	3.68992	3.33159	5.37716	3.84824	5.19289	3.65348	3.57865	2.71746	3.2581	7.26629	2.94074	4.86352	3.68247	2.84629	3.15396	2.7448	2.81339	3.07677	2.74451	4.40783	4.51337	3.70622	5.83031	3.95667	2.89147	2.83463	2.19512	2.76455	3.52797	3.4448	3.54717	3.21011	3.07332	5.34912	4.60808	3.65122	3.88393	3.6093	3.51258
1035	3.93555	3.07058	4.85317	3.12502	6.80783	4.16234	4.21444	4.1012	2.83716	5.02086	3.52571	3.34233	5.40146	3.85925	5.19375	3.44691	3.5793	2.68425	3.14952	7.09496	2.90305	4.70431	3.88215	2.83465	3.17896	2.59248	3.01529	3.18505	2.66702	4.19734	4.48527	3.72313	5.48093	3.8246	2.93437	2.87569	2.19112	2.71092	3.50674	3.27586	3.63276	3.29265	2.9808	5.19129	4.55885	3.65431	4.12272	3.5655	3.44993
1040	3.56613	3.03548	5.10406	3.15099	6.63264	4.07881	4.36882	4.06265	2.84232	4.93621	3.49522	3.57003	4.76349	3.8268	5.28401	3.60743	3.67256	2.7225	3.13706	6.60495	2.89975	4.81633	3.84123	2.82731	3.17104	2.75686	3.03036	3.37225	2.72866	4.14374	4.14189	3.69102	5.24216	3.66828	2.95943	2.86219	2.17289	2.69327	3.57187	3.48646	3.90341	3.46602	2.95855	5.40809	4.57413	3.82823	4.43073	3.43327	3.42964
1045	3.51178	2.99223	5.11232	3.17886	6.58655	4.09281	4.41175	4.0608	2.76941	4.82832	3.59424	3.56478	4.42899	4.13563	5.41274	3.52063	4.25079	2.70693	3.12291	6.48054	2.91194	5.00679	3.70609	2.86864	3.12688	2.7783	2.88379	3.37348	2.78036	4.0433	4.25589	3.7156	5.16276	3.68559	3.1416	2.83632	2.15148	2.64844	3.59453	3.60756	3.97895	3.76943	3.08758	5.61996	4.59872	3.85262	4.3727	3.57372	3.42813
1050	3.67257	2.98774	5.41718	3.20118	6.65956	3.98574	4.41166	4.15886	2.83458	4.54319	3.61718	3.50799	4.40716	4.24361	5.53994	3.26724	4.12025	2.73083	3.11588	6.51685	2.9103	4.8829	3.75478	2.91738	3.2747	2.66486	2.71806	3.33893	2.74547	4.11377	4.4836	3.90899	4.89895	3.68956	3.14804	2.85798	2.10861	2.67794	3.58349	3.39956	3.79011	3.83918	3.15352	5.32991	4.66647	3.69426	4.21885	3.81691	3.89617
1055	3.81929	3.04129	5.81567	3.21794	6.86701	3.97037	4.42002	4.20616	2.99803	4.24819	3.5548	3.42971	4.37532	4.21995	5.69649	3.46987	3.72539	2.74556	3.08916	6.7677	2.91859	5.01735	3.63237	2.92321	3.35953	2.64552	2.67291	3.43178	2.65132	4.34198	4.41409	3.96399	4.47596	3.86387	2.98485	2.97989	2.27786	2.6812	3.53058	3.43075	3.59466	3.49448	3.16685	4.85777	4.69524	3.61831	4.19518	3.76083	4.32751
1060	4.06428	3.13717	5.69919	3.23284	6.89451	4.11521	4.11126	4.33884	3.04677	4.13499	3.4971	3.32054	4.28018	4.30761	5.76999	3.4027	3.51625	2.68913	3.01528	6.91689	2.93436	5.15672	3.39826	2.87998	3.50293	2.5613	2.70413	3.52762	2.59609	4.40062	4.34553	3.93887	4.1704	4.06315	2.94695	2.92217	2.63039	2.6687	3.44805	3.52526	3.55999	3.57479	3.15019	4.7976	4.75354	3.64817	4.10224	3.61475	4.17223
1065	4.14399	3.18201	5.2783	3.24589	6.63395	4.06556	3.83524	4.43228	3.15983	4.0706	3.37782	3.36713	4.18093	4.2369	5.88616	3.46868	3.49061	2.70645	3.0537	6.68395	2.93445	4.99235	3.47652	2.9832	3.70815	2.61224	2.71418	3.61838	2.60097	4.26867	4.34404	4.00982	3.85483	3.93959	2.91319	2.78893	2.75642	2.68014	3.47245	3.62072	3.54443	3.93732	3.18025	4.8206	4.67539	3.94837	3.88356	3.53006	3.5971
1070	3.97504	3.2502	5.1528	3.25522	6.40931	4.03933	3.84632	4.34683	3.13811	4.08259	3.4706	3.45447	4.23209	4.15549	5.94481	3.73493	3.60855	2.73449	3.06031	6.39091	2.92558	5.40924	3.4418	3.00281	3.53515	2.57365	2.77087	3.57561	2.57125	4.23491	4.24379	4.0081	3.60098	3.75108	3.05499	2.77419	2.55982	2.69571	3.45263	3.67502	3.65709	3.84422	3.16346	4.76357	4.64983	4.13653	3.89872	3.57003	3.09174
1075	3.77138	3.28915	5.12218	3.26828	6.08823	4.04364	3.7875	4.15566	3.00684	4.13179	3.62058	3.40561	4.28826	4.00602	5.93682	3.74983	3.57356	2.7575	3.02337	6.2801	2.91113	5.74633	3.3461	2.95898	3.40468	2.57159	2.92341	3.53263	2.65462	4.28707	4.43157	3.86039	3.55076	3.9369	3.10378	2.74796	2.40336	2.6927	3.44281	3.60242	3.7074	3.56416	3.08357	4.61927	4.61428	4.28148	4.0528	3.60764	2.74532
1080	3.73272	3.27231	5.08328	3.27388	5.91123	4.03204	3.70584	4.15488	2.98067	4.00811	3.46953	3.30385	4.16968	3.94842	5.95467	3.59016	3.49428	2.79109	3.02185	6.28875	2.89835	5.6915	3.30041	3.04627	3.48359	2.6256	2.87333	3.49343	2.57592	4.24423	4.82029	3.80266	3.61219	3.99642	3.08991	2.70457	2.28307	2.7136	3.49447	3.57159	3.58899	3.60757	3.04644	4.51088	4.52436	4.13232	4.01537	3.43831	2.61176
1085	3.6805	3.29616	4.89657	3.28134	5.73427	3.92968	3.74023	4.51375	3.03078	3.87462	3.37513	3.26582	4.04523	4.059	5.93233	3.61434	3.64418	2.81124	2.96443	6.19373	2.89125	5.73515	3.18965	3.13449	3.40762	2.69547	2.69411	3.41049	2.42815	4.32285	4.71681	3.74385	3.74178	4.07737	3.17122	2.66765	2.32305	2.70997	3.60924	3.47639	3.58677	3.50903	3.06469	4.39502	4.59999	3.89775	3.74085	3.44001	2.64924
1090	3.73839	3.39447	4.96812	3.28694	5.65474	3.98013	3.78201	4.53379	3.00603	3.76069	3.4296	3.25861	4.06619	4.11363	5.74338	3.73664	3.7104	2.79982	3.06574	6.21032	2.87103	5.59948	3.16215	3.41976	3.37302	2.92694	2.70513	3.33138	2.55737	3.98445	4.42644	3.66661	3.82538	4.11539	3.09217	2.69929	2.3906	2.69915	3.71656	3.3213	3.58238	3.28136	3.09133	4.34597	4.88864	3.72233	3.67662	3.49889	2.71944
1095	3.89853	3.48652	5.14654	3.29441	5.69698	4.16556	3.81241	4.15019	2.85799	3.68439	3.74493	3.21297	3.99857	4.25205	5.42372	3.90229	3.62618	2.77547	3.06843	6.34034	2.88696	5.40439	3.24109	3.53798	3.37438	3.10434	2.77108	3.33431	2.62501	3.47768	4.37493	3.82697	3.58177	4.06437	2.9388	2.7318	2.38168	2.71979	3.60745	3.25871	3.49702	3.35414	3.08242	4.53338	4.88656	3.48312	3.75472	3.36862	2.80647
1100	3.87351	3.58847	5.0102	3.30188	5.65424	4.29305	3.74831	4.17675	2.91305	3.62113	4.02581	3.15926	4.06115	4.37392	5.20327	3.94895	3.49013	2.75153	2.88209	6.50681	2.90983	5.77385	3.48231	3.46851	3.35264	3.11568	2.89712	3.45248	2.6727	3.19051	4.31923	3.87153	3.43592	4.07122	3.02633	2.7807	2.37176	2.77934	3.45377	3.36761	3.44883	3.41181	3.04668	4.65134	4.59553	3.94822	3.72761	3.22904	2.89986
1105	3.79215	3.50248	4.95425	3.31309	5.98037	4.39357	3.68713	4.33381	2.90881	3.71734	4.13362	3.2374	4.37166	4.46742	5.30155	3.66168	3.75201	2.78306	2.79376	6.76037	2.92269	6.35265	3.48582	3.40586	3.58161	3.22252	2.97649	3.60847	2.71266	2.96247	4.50821	3.99274	3.42707	3.92212	3.05842	2.83126	2.42072	2.81466	3.51004	3.29519	3.49395	3.27965	3.08576	4.65882	4.51771	4.31173	3.81672	3.19949	2.82704
1110	3.71413	3.31426	5.21937	3.32056	6.53832	4.42035	3.90401	4.20967	2.7759	3.86731	3.95466	3.18418	4.53281	4.50263	5.45387	3.63865	3.83842	2.80532	2.8019	6.84191	2.92941	6.19606	3.24313	3.27601	3.58013	3.3219	3.03515	3.79665	2.69672	2.97306	4.70325	4.22998	3.13605	3.73847	2.97896	2.79061	2.41302	2.81397	3.47585	3.11278	3.58802	3.13942	3.0833	4.48922	4.51736	3.99911	3.88625	3.1444	2.71916
1115	3.75665	3.31567	5.35704	3.33551	6.50133	4.37422	4.11839	4.18476	2.83523	3.90211	3.5926	3.08605	4.48757	4.24616	5.34163	3.70501	3.51954	2.75378	2.81638	6.63353	2.93822	5.7818	3.19888	3.16717	3.48564	3.32187	3.10492	3.76769	2.79252	3.18742	4.60188	4.1713	2.93105	3.75951	2.92227	2.73994	2.37374	2.78211	3.42781	3.04293	3.60746	3.17253	2.95765	4.27647	4.46668	3.71053	4.09883	3.1422	2.75181
1120	3.78275	3.39553	5.59202	3.34298	6.053	4.21006	4.26722	4.38491	2.82649	3.81362	3.51115	3.15908	4.6529	4.2781	5.38472	3.58444	3.4331	2.676	2.81838	6.74034	3.01573	5.81897	3.1997	3.16879	3.47565	3.34492	3.04486	3.41571	2.92169	3.4238	4.3622	4.07023	2.82558	3.81012	2.82435	2.69738	2.35967	2.78997	3.4465	3.10397	3.75455	3.22784	2.91698	4.26613	4.52337	3.62825	4.32348	3.2418	2.86013
1125	3.61144	3.56565	6.10578	3.36354	5.93555	4.10383	4.47566	4.54839	2.74566	3.54729	3.70569	3.30934	4.81154	4.62029	5.53812	3.28006	3.71505	2.72279	2.9126	7.15516	3.11418	5.86699	3.2766	3.35976	3.39584	3.32002	2.94444	3.1522	2.78137	3.55803	4.18887	4.08801	2.91482	3.68245	2.92075	2.66496	2.32688	2.82448	3.45406	3.28238	3.96142	3.26041	2.98398	4.34605	4.53696	3.55695	4.36379	3.11251	3.03433
1130	3.7287	3.70196	6.19842	3.38222	6.06739	4.03583	4.36263	4.61114	2.86342	3.42913	4.03355	3.26605	4.60174	4.5516	5.68926	3.45568	3.71107	2.76158	3.0386	7.72025	3.11655	5.66369	3.32019	3.2905	3.32302	3.1589	2.86224	3.20146	2.60405	3.68033	4.09014	4.07907	2.86039	3.63174	2.92605	2.69716	2.3471	2.76158	3.56372	3.26017	3.92789	3.30819	3.06039	4.39418	4.45229	3.59812	4.22713	2.99942	3.20694
1135	3.91564	3.84278	5.85198	3.40651	6.03768	3.78067	4.19025	4.59506	2.84499	3.50294	4.08346	3.06207	4.5809	4.24668	5.81765	3.48857	3.60258	2.80269	3.03381	8.23481	3.10575	5.39694	3.37201	3.06315	3.25361	3.15971	2.85879	3.43491	2.66957	3.79893	4.0876	4.10443	2.6617	3.76545	2.91177	2.74455	2.41501	2.74292	3.59996	3.17274	3.83249	3.4129	3.07623	4.47439	4.53232	3.84916	4.05725	2.98732	3.33867
1140	3.68997	3.98159	5.50558	3.42893	6.10789	3.68119	4.20065	4.5901	2.76182	3.42054	3.8893	3.03287	4.60524	4.12453	5.91437	3.23575	3.95627	2.87514	3.02434	8.27574	3.13439	5.30583	3.34168	3.02227	3.28257	3.21297	2.99412	3.84643	2.63811	3.78472	4.16116	4.11533	2.7675	3.79843	2.9739	2.72685	2.48409	2.70725	3.73537	3.16708	3.81391	3.38359	3.06344	4.53756	4.60199	4.23246	3.99409	2.99246	3.28182
1145	3.54343	3.93315	5.28683	3.45693	6.27727	3.69449	4.20126	4.54536	2.87784	3.31179	3.94222	2.9936	4.47001	4.09826	5.95016	3.40603	4.01083	2.85168	3.13903	8.49746	3.09686	5.48878	3.45841	3.15219	3.31717	3.06309	3.07701	3.85293	2.58077	3.79494	4.42576	4.16478	2.99659	3.66122	3.04177	2.68906	2.5195	2.64478	3.75057	3.102	3.7319	3.16157	3.04804	4.81699	4.94689	4.12169	3.86676	3.08337	3.11266
1150	3.72395	3.72524	5.32826	3.47932	6.32475	3.7922	4.25553	4.51789	2.90749	3.42715	4.11067	3.01167	4.40877	4.2651	6.11414	3.53834	3.96034	2.84112	3.21725	8.64051	3.05753	5.7448	3.85614	3.2717	3.24638	2.89132	3.08547	3.5841	2.59033	3.67425	4.67189	4.13506	2.94756	3.48332	3.09482	2.68417	2.48234	2.68531	3.47833	3.09044	3.59851	3.01683	3.05528	5.21197	5.05529	3.91384	3.81151	3.25601	3.13471
1155	3.68034	3.53794	5.71213	3.511	6.40009	3.85014	4.40745	4.52402	3.07421	3.40863	3.9022	3.06259	4.292	4.36116	6.32792	3.42591	4.02476	2.79045	3.2171	8.5633	3.06408	5.62108	3.65268	3.46247	3.20735	2.81192	3.11694	3.71365	2.60615	3.48094	4.56352	4.10962	2.90629	3.69598	3.05346	2.75172	2.41814	2.76885	3.56451	3.07905	3.49912	3.13603	3.03455	5.35087	4.91431	4.21798	3.73768	3.19306	3.12017
1160	3.39671	3.53489	5.9824	3.54078	6.32701	3.74218	4.57272	4.39762	3.28491	3.29452	3.67658	3.0927	4.23459	4.33849	6.19347	3.0081	3.66118	2.68391	3.04786	8.66824	3.05707	5.45333	3.33742	3.59135	3.28593	2.69766	3.24521	3.75725	2.55549	3.71389	4.39259	4.23835	2.95869	3.69102	3.05787	2.81706	2.49791	2.79453	3.61643	2.95122	3.45338	3.28635	3.00172	5.28821	5.10282	4.26718	3.56435	3.07721	3.015
1165	3.43167	3.47347	6.06411	3.5705	6.18938	3.72161	4.65337	4.31827	3.15817	3.25218	3.7166	3.227	4.25821	4.22182	6.30879	2.96425	3.41302	2.65526	2.86913	8.79608	3.07791	5.46436	3.3353	3.44388	3.38567	2.51509	3.28158	3.77532	2.51449	3.77149	4.2625	4.18393	2.674	3.54614	3.0446	2.80246	2.5044	2.81364	3.45567	2.86651	3.51875	3.36279	3.03035	5.11566	5.17963	3.98247	3.70661	3.18174	3.00745
1170	3.5516	3.36945	6.17869	3.60017	6.0316	3.78382	4.70404	4.42822	2.93332	3.23714	3.67067	3.23361	4.27777	4.06538	6.60563	3.22764	3.36432	2.73607	2.99905	8.8788	3.12347	5.7765	3.41648	3.54743	3.39656	2.52975	3.16474	3.93465	2.58122	3.65442	4.23232	4.12281	2.55213	3.47296	2.98271	2.78948	2.37193	2.83439	3.53828	2.97357	3.51632	3.33665	3.05199	4.82924	5.08407	3.93068	3.79851	3.42324	3.01231
1175	3.51363	3.37647	5.94393	3.62977	5.7562	3.75595	4.72154	4.42433	2.80219	3.20022	3.55527	3.17299	4.39677	3.95207	6.63575	3.43774	3.411	2.7971	3.18156	8.82552	3.14058	6.2173	3.38635	3.90436	3.27976	2.52204	3.06044	4.1444	2.57675	3.49322	4.14224	4.1835	2.70851	3.44872	2.90727	2.77353	2.33823	2.86553	3.60401	3.01567	3.48067	3.37877	3.09674	4.62297	5.07276	3.8947	3.75481	3.54342	3.00262
1180	3.43345	3.35149	5.9065	3.65561	5.67492	3.89002	4.88387	4.45314	2.72722	3.04157	3.59943	3.11749	4.35342	3.94121	6.54368	3.54773	3.38605	2.80969	3.17754	8.72359	3.10633	6.68945	3.26446	3.86659	3.23262	2.57305	3.09818	4.30093	2.5701	3.51602	3.96699	4.08748	2.7757	3.62191	2.89698	2.74375	2.33746	2.92704	3.65413	3.11653	3.50714	3.30001	3.15331	4.45539	4.99329	3.79607	3.56574	3.50734	3.01087
1185	3.45878	3.41466	6.33555	3.68506	5.91486	3.99191	5.05795	4.58802	2.73291	2.96713	3.75436	3.1289	4.24455	3.93872	6.42289	3.65657	3.41307	2.7921	3.21312	8.38068	3.29347	6.90924	3.49276	3.48528	3.32768	2.67696	3.11705	4.26878	2.57515	3.51517	4.09814	4.09322	2.57355	3.60235	2.92463	2.73403	2.28305	2.87932	3.58738	3.18163	3.48929	3.15649	3.19805	4.43557	5.09358	3.89791	3.463	3.54007	2.97192
1190	3.47856	3.555	6.63735	3.70893	5.93269	3.93198	5.02072	4.75271	2.74115	3.06882	3.78878	3.21925	4.36865	3.9	6.3247	3.5301	3.62475	2.74542	3.22108	7.39783	3.3262	6.3694	3.48255	3.41266	3.50457	2.65682	3.08303	4.00387	2.46051	3.39179	4.12669	4.14913	2.5238	3.58257	2.92822	2.74219	2.24361	2.76899	3.47015	3.01818	3.46271	3.15472	3.17576	4.81486	5.48195	3.84165	3.49109	3.45237	2.96709
1195	3.52165	3.54209	6.66565	3.73638	5.84185	3.98951	4.8902	4.83997	2.7787	3.18698	3.56821	3.14089	4.39946	3.96038	6.45382	3.33327	3.73286	2.70284	3.11535	6.11377	3.23871	5.88074	3.36592	3.28634	3.60241	2.61813	3.05201	3.72836	2.31949	3.61132	4.2557	4.24992	2.53774	3.55058	2.88589	2.78409	2.24977	2.72577	3.486	2.96212	3.42768	3.12733	3.08757	4.93041	5.38937	3.7752	3.46417	3.29183	2.93748
1200	3.54637	3.51738	6.80289	3.75282	5.92867	4.02028	5.03487	4.57684	2.80075	3.07145	3.30877	3.04947	4.33226	3.95887	6.49442	3.37839	3.5935	2.68494	3.07667	5.55937	3.29462	6.28106	3.41232	3.17173	3.60251	2.65128	3.01282	3.68265	2.43211	3.59647	4.62336	4.45756	2.42986	3.65438	2.86947	2.81389	2.25315	2.77084	3.53734	2.90987	3.481	3.17988	3.11681	4.78067	5.45191	3.80581	3.53468	3.30066	2.92188
1205	3.52294	3.54503	6.94286	3.76922	5.82352	3.96745	5.46879	4.37362	2.70183	2.90409	3.53802	3.02114	4.41849	3.88119	6.43815	3.51492	3.41803	2.68964	3.16629	5.53806	3.24241	6.62359	3.51485	3.12029	3.60167	2.65536	2.9856	3.55196	2.50473	3.47006	4.56441	4.41954	2.51769	3.62421	2.94791	2.79376	2.24533	2.84396	3.41298	2.95065	3.49835	3.22216	3.10235	5.01244	5.4227	3.69357	3.55873	3.1895	2.94953
1210	3.65399	3.50171	6.68884	3.77467	5.72734	3.83267	5.90304	4.73227	2.71343	2.94629	3.83934	3.03151	4.53181	3.90183	6.41834	3.57591	3.39964	2.7051	3.21311	5.42579	3.2265	7.16265	3.57749	3.08956	3.86062	2.62835	2.99588	3.21974	2.45253	3.63497	4.14058	4.32736	2.52152	3.48053	2.87071	2.85378	2.1647	2.82791	3.36008	3.11141	3.35657	3.20151	3.00219	4.88132	5.17172	3.53634	3.51884	3.11895	3.04746
1215	3.77961	3.59463	6.54511	3.78194	5.86182	3.77481	6.10987	4.94038	2.80036	2.98526	3.64955	3.07581	4.70067	3.97131	6.12799	3.5696	3.36972	2.73526	3.1707	5.12959	3.20525	7.30956	3.56563	3.1553	3.95935	2.63459	2.99711	3.00816	2.49912	3.87938	4.05998	4.19583	2.43221	3.59553	2.75734	2.92852	2.34412	2.77377	3.46668	3.03662	3.40851	3.12785	3.06491	4.30745	5.195	3.41049	3.60268	3.06406	3.08233
1220	4.04536	3.50945	6.42757	3.79102	5.72599	3.86917	5.83716	4.94926	2.94621	2.8939	3.58953	3.02486	4.79635	4.01611	5.92832	3.48061	3.54884	2.78649	3.04826	5.0579	3.43268	6.82155	3.61208	3.17966	3.69312	2.84724	2.97586	2.97683	2.54396	3.85711	4.01477	4.11225	2.39886	3.68203	2.75602	2.9019	2.57622	2.78663	3.42061	2.85777	3.54413	3.02866	3.10587	4.18229	5.08237	3.44739	3.76312	3.13762	3.0388
1225	4.33753	3.19338	6.14597	3.79646	5.71736	3.92656	5.41169	5.03887	2.97958	3.04102	3.83871	3.00932	4.79797	3.97294	5.98359	3.54418	3.43383	2.80484	3.03158	5.09818	3.638	6.90387	3.7275	3.17121	3.44538	2.86794	2.94819	2.91906	2.48209	3.75865	3.96516	4.08617	2.3339	3.69258	2.7839	2.87355	2.43821	2.75643	3.30314	2.95667	3.57918	2.99292	3.13868	4.14637	5.2123	3.55108	3.67304	3.20987	3.05432
1230	4.18893	3.24346	6.13096	3.80733	5.91374	4.01565	5.3101	4.70165	2.87414	3.30868	3.71385	3.06843	4.89516	4.08941	6.08969	3.65994	3.33157	2.83746	3.15613	5.23032	3.45522	6.54078	4.02583	3.11359	3.42569	2.84042	2.95257	2.81598	2.41662	3.76736	4.52717	4.10875	2.26695	3.69791	2.80896	2.89538	2.29114	2.69322	3.23913	3.03718	3.56113	2.99925	3.11759	4.19232	5.16056	3.50354	3.64596	3.21231	3.01229
1235	3.73523	3.31462	6.38505	3.81095	6.07543	4.00241	5.46066	4.44602	2.87232	3.35008	3.49746	3.13216	4.84244	4.31714	6.09504	3.41302	3.57857	2.86796	3.18036	5.31685	3.28236	5.85536	4.14873	3.21724	3.45241	2.84616	3.10845	2.78323	2.48249	3.89854	4.79967	4.24636	2.38573	3.66414	2.81835	2.85612	2.28846	2.70473	3.2285	2.98365	3.59224	2.97913	3.09268	4.26514	5.08355	3.54103	3.66958	3.32033	2.9382
1240	3.57562	3.22118	6.24048	3.81999	6.16936	3.96755	5.30925	4.67519	2.85248	3.32583	3.42788	3.04617	4.73312	4.27914	6.18959	3.25163	3.41735	2.83673	3.09654	5.64608	3.30451	5.66644	4.23185	3.29363	3.4089	2.71704	3.16305	2.87537	2.69116	4.15826	4.7025	4.32045	2.52413	3.80316	2.81754	2.7814	2.26599	2.71566	3.3037	2.84757	3.63801	3.03271	3.13952	4.19786	5.16616	3.58785	3.51044	3.34066	2.94479
1245	3.64452	3.17761	5.62631	3.82541	5.9773	3.87412	4.6974	4.86213	2.82028	3.32813	3.29525	2.89776	4.73281	4.10009	6.13008	3.26074	3.26153	2.85927	2.94946	5.95005	3.42355	5.72819	4.27077	3.30712	3.34162	2.69633	3.24182	2.75773	2.74622	4.07756	4.65041	4.41742	2.56676	3.66968	2.72474	2.74252	2.24237	2.6486	3.47371	2.87103	3.56931	3.09296	3.15011	4.06235	5.53515	3.4095	3.48108	3.29262	2.98851
1250	3.58222	3.1738	5.36711	3.83983	5.72676	3.97855	4.23779	4.88754	2.80621	3.25735	3.24705	2.92009	4.98873	3.89711	5.94392	3.33642	3.24559	3.07514	2.90139	5.76239	3.64752	5.72041	4.13492	3.30732	3.23975	2.58989	3.49967	2.56134	2.56261	3.93255	4.73298	4.37218	2.55695	3.26415	2.68642	2.75974	2.25851	2.52207	3.58621	3.23129	3.58151	3.04895	3.14176	4.10931	5.66797	3.27954	3.37667	3.31685	2.93856
1255	3.59363	3.20111	5.2859	3.84703	5.8611	4.0962	4.1428	4.7916	2.85599	3.14334	3.23434	3.04239	4.99757	3.80045	6.22419	3.208	3.17467	3.0346	2.92629	5.25264	3.76991	5.29091	4.1325	3.11436	3.15701	2.39643	3.65098	2.50492	2.48187	3.99264	4.86731	4.29432	2.77689	3.22328	2.8325	2.79935	2.293	2.50167	3.63305	3.4246	3.71836	2.99602	3.19057	3.98665	5.28862	3.40644	3.37307	3.47294	3.02209
1260	3.67781	3.17604	5.46232	3.85962	6.1091	3.9733	4.11517	4.74473	2.87576	3.09384	3.19873	3.1148	4.71927	3.87744	6.64551	3.18932	3.22294	2.85808	3.02771	5.22594	3.62488	4.99836	4.08777	3.05531	3.14936	2.31971	3.56615	2.40496	2.51156	3.98502	4.66324	4.46532	2.80524	3.25671	2.84589	2.75147	2.36769	2.62366	3.61817	3.18267	3.59959	3.10656	3.21549	3.76274	5.2595	3.66778	3.3635	3.47509	3.0123
1265	3.76544	3.18722	6.05653	3.86501	5.91939	3.93765	4.27064	4.83948	2.88822	3.18563	3.29946	3.03576	4.5436	3.93246	6.70598	3.32148	3.26035	2.86709	3.16601	5.95782	3.4595	4.82497	4.14331	3.12757	3.11105	2.30952	3.43841	2.47483	2.5232	3.95169	4.50252	4.721	2.60466	3.4369	2.77105	2.7209	2.38326	2.66923	3.5519	2.73363	3.53659	3.12675	3.21316	4.03446	5.30338	3.79362	3.27253	3.4478	2.86276
1270	3.98441	3.18654	6.20754	3.87218	5.74654	3.84588	4.23381	4.95303	2.864	3.25456	3.38597	2.96945	4.28396	3.9947	6.68841	3.3745	3.11234	2.93755	3.22141	6.48084	3.32572	5.0011	4.20214	3.06769	3.10196	2.34932	3.50802	2.52979	2.50828	3.83102	4.40098	4.71946	2.64688	3.56843	2.77662	2.81979	2.30647	2.57682	3.54458	2.53314	3.58236	3.05488	3.21118	4.02924	5.63157	3.79995	3.33564	3.4622	2.94006
1275	4.0246	3.24731	5.96818	3.87755	5.77104	3.91519	4.03967	4.79773	2.76184	3.34114	3.37371	2.94107	4.17784	4.25065	6.28299	3.48903	3.04865	2.98483	3.18662	6.81513	3.18246	5.11279	4.17957	2.96464	3.43109	2.32356	3.53246	2.55305	2.5846	3.89103	4.27538	4.58884	2.632	3.46687	2.77375	2.92543	2.28309	2.50631	3.57292	2.44409	3.62783	3.14166	3.1574	3.74695	5.74894	3.99506	3.44377	3.46853	2.92767
1280	3.83322	3.41452	6.09093	3.88292	5.90194	3.91741	4.04069	4.71447	2.8636	3.39494	3.38485	3.01331	4.15035	4.35816	5.90771	3.54959	3.15702	2.80755	3.1151	7.42935	3.17359	4.74655	4.03037	2.95194	3.66354	2.26754	3.42653	2.79549	2.56855	3.93454	4.16059	4.54613	2.69496	3.36504	2.76445	2.93813	2.27847	2.51492	3.55199	2.66162	3.73868	3.18292	3.11917	3.75709	5.54023	4.32451	3.45397	3.45605	2.87579
1285	3.61969	3.48311	6.19657	3.89007	6.22131	3.67793	4.0488	4.7223	2.90466	3.36738	3.33502	3.08447	4.10221	4.19512	6.34458	3.48379	3.38429	2.78019	2.97377	7.67871	3.13299	4.52337	3.83419	3.08659	3.41186	2.32278	3.45949	3.19343	2.52616	3.85817	4.01438	4.50465	2.72929	3.44572	2.8374	2.88394	2.27799	2.58279	3.51033	2.918	3.68246	3.13215	3.15752	3.80227	5.50622	4.29788	3.59821	3.34997	3.09113
1290	3.56126	3.63361	6.09938	3.89543	6.36556	3.62592	3.90909	4.60608	2.9436	3.36816	3.24534	3.02019	4.18263	4.08024	6.11994	3.44157	3.4787	2.76448	2.84312	7.16634	3.13886	4.86666	3.71318	3.18067	3.18147	2.65127	3.44684	3.27495	2.53173	3.85966	4.01941	4.55939	3.0591	3.49061	2.94001	2.882	2.29186	2.54823	3.46114	2.80515	3.54019	3.05842	3.2109	3.83853	5.74364	4.03863	3.792	3.26941	3.10621
1295	3.52942	3.65362	6.01747	3.90079	6.34604	3.64985	3.7917	4.65396	3.00013	3.29391	3.28424	2.90877	4.20961	4.17135	5.18397	3.29968	3.60723	2.67491	2.83479	6.96214	3.17656	4.9912	3.59862	3.14369	3.28937	2.72117	3.33133	3.06499	2.47353	3.87184	4.00578	4.56984	3.15803	3.33315	2.91399	2.94195	2.25942	2.50335	3.53879	2.63029	3.52227	2.95606	3.1908	3.83476	5.57463	3.99228	3.74464	3.17714	3.06749
1300	3.44055	3.54146	5.97632	3.90792	6.63497	3.80721	4.01436	4.68119	2.91999	3.27426	3.34387	2.90427	4.24079	4.52182	4.40911	3.18969	3.4764	2.77263	2.83057	7.15906	3.16531	4.89901	3.49891	3.0949	3.39289	2.49366	3.33304	2.58789	2.55088	3.90266	3.9108	4.39874	2.67105	3.52362	2.89901	2.95022	2.30382	2.5259	3.50498	2.5723	3.59732	2.90889	3.24541	3.77707	5.19531	4.22242	3.55574	3.1431	3.25558
1305	3.44403	3.64889	5.95043	3.91326	6.50145	3.89152	4.18099	4.59029	2.88815	3.3823	3.40338	2.94116	4.29853	4.75017	4.1887	3.03508	3.31876	2.86199	2.85008	7.16735	3.15303	5.34576	3.48949	3.23745	3.46561	2.48167	3.29955	2.43706	2.67755	3.96024	3.82302	4.35695	2.70494	3.71237	2.89723	2.9789	2.51277	2.54653	3.37236	2.35096	3.65586	2.92852	3.29281	3.94033	5.1137	4.07261	3.50287	3.2228	3.10924
1310	3.75356	3.80016	5.86462	3.91859	5.97836	3.83945	4.10066	4.73038	2.88221	3.45374	3.48399	2.96585	4.30676	4.73063	4.31272	2.97186	3.3526	2.80039	2.97462	7.26179	3.13597	5.29465	3.5981	3.28472	3.52916	2.54292	3.28519	2.48676	2.63818	4.131	3.68244	4.3706	2.77987	3.51459	2.89224	2.97309	2.72123	2.56698	3.40241	2.33384	3.6111	2.95167	3.22093	4.03906	4.89158	3.82324	3.53875	3.31962	2.94715
1315	3.9221	3.88901	5.8142	3.9257	5.76213	3.77243	4.09485	4.83816	3.00212	3.37793	3.40866	2.93492	4.38108	4.69979	4.4571	3.13884	3.44252	2.6981	3.12348	7.37408	3.13585	5.07234	3.75365	3.21226	3.40579	2.46313	3.22502	2.57685	2.67984	4.13612	3.52981	4.30305	2.73728	3.49152	2.86502	2.88256	2.65903	2.54148	3.39568	2.6266	3.56872	2.98143	3.21759	3.97585	4.62714	4.08786	3.53075	3.37604	2.89437
1320	3.69001	4.08637	5.94864	3.9328	5.34878	3.92862	4.2758	4.95472	3.38237	3.34006	3.48522	3.06163	4.49007	4.885	4.63492	3.17914	3.48379	2.64321	3.10919	7.26912	3.2171	5.30918	3.71427	3.18261	3.13901	2.38218	3.08691	2.64371	2.69372	4.08265	3.49005	4.26327	2.76669	3.44551	2.8525	2.85226	2.39689	2.51755	3.33908	2.67515	3.64201	2.97326	3.32867	4.01789	4.93702	4.04276	3.57355	3.47775	2.71048
1325	3.41939	4.22496	6.18659	3.94166	5.28156	4.06905	4.52274	5.12112	3.70757	3.40659	3.7112	3.25751	4.6526	4.80881	4.60163	3.13315	3.37067	2.72013	3.14069	7.26143	3.25589	5.64349	3.65137	3.14129	3.06347	2.43685	3.1366	2.8318	2.67277	4.24155	3.57119	4.3504	2.82016	3.18148	3.06012	2.86894	2.30782	2.48687	3.23512	2.54268	3.59635	2.9298	3.45608	3.90382	5.46059	3.8903	3.71453	3.56417	2.68339
1330	3.44541	4.1912	5.89715	3.95404	5.80621	3.92022	4.60546	5.12859	3.8359	3.39482	3.66979	3.08002	4.72234	4.6031	4.57632	3.04638	3.36137	2.92154	3.27703	7.20375	3.23882	5.32547	3.69427	3.22377	3.25379	2.52096	3.19552	2.91255	2.70328	4.35553	3.63604	4.49564	2.78785	3.1679	2.9943	2.81758	2.47162	2.42689	3.23951	2.46876	3.41181	2.98728	3.46485	3.86349	5.41124	4.1296	3.74548	3.57048	2.75448
1335	3.47947	4.04904	5.65323	3.96816	6.02487	3.88563	4.59403	5.00932	3.74724	3.3853	3.72854	2.85808	4.71319	4.54689	4.90091	3.00119	3.30435	2.92514	3.17253	7.16328	3.24241	4.56026	3.71303	3.13719	3.50546	2.47482	3.14883	2.59809	2.71912	4.27461	3.5701	4.46984	2.77757	3.35902	2.90608	2.7728	2.86938	2.36899	3.37492	2.30034	3.45456	3.07351	3.30984	3.89696	5.14411	4.07926	3.7138	3.59583	2.88164
1340	3.58686	3.97506	5.63631	3.98575	5.95978	4.03709	4.66065	4.95446	3.55997	3.36744	3.80993	2.88493	4.83492	4.54847	5.18905	2.94321	3.26874	2.76459	3.05499	7.24265	3.22888	4.8098	3.55707	3.06307	3.45467	2.41365	3.07748	2.31871	2.64071	4.18603	3.59935	4.40488	2.81906	3.53852	2.93297	2.79123	3.15792	2.39334	3.58831	2.22295	3.50719	3.12784	3.00144	3.90649	5.51867	3.76111	3.61837	3.69061	3.0208
1345	3.66404	3.97889	5.52261	4.00678	5.87202	4.05409	4.69695	4.8891	3.50243	3.41964	3.73936	2.89526	4.94706	4.40441	5.13683	2.96096	3.18736	2.74535	3.05011	7.19159	3.2009	5.04752	3.54283	3.04682	3.25278	2.39038	3.04862	2.24852	2.48696	4.13617	3.61759	4.51135	2.87129	3.41216	2.95599	2.81215	3.19634	2.51005	3.6769	2.52324	3.81351	3.10397	3.187	3.98215	6.251	3.61739	3.59845	3.70608	3.20403
1350	3.85971	3.77597	5.69732	4.01902	6.00819	4.0498	4.55383	4.81029	3.43955	3.43912	3.7787	2.91688	4.91606	4.08964	4.83252	3.3303	3.33456	2.73687	3.10512	7.01447	3.19456	4.84179	3.58786	2.99462	3.02404	2.4774	3.14189	2.25493	2.54388	4.25064	3.63116	4.4429	2.92571	3.40168	2.96821	2.82115	3.12988	2.62455	3.5451	2.84848	4.06521	2.97465	3.33351	4.07863	6.10268	3.69022	3.56215	3.63741	3.20293
1355	4.08868	3.70262	5.9435	4.04513	6.20982	4.20452	4.5707	4.89645	3.39936	3.27991	3.73937	2.96969	5.02843	4.06119	4.44401	3.64636	3.51614	2.82892	3.07169	6.80376	3.21107	5.02495	3.44239	3.11373	2.85392	2.53623	3.19606	2.33607	2.73527	4.32183	3.59962	4.25007	2.86863	3.55039	2.97413	2.837	3.08694	2.58737	3.53387	2.81859	3.94477	2.87175	3.07499	4.10598	5.57509	3.75963	3.56426	3.65721	3.06943
1360	4.02403	3.64078	6.09412	4.06417	6.28273	4.22481	4.58499	4.89677	3.41901	3.26604	3.63114	2.92406	5.29379	4.11783	4.59684	3.25596	3.55894	2.90532	3.09752	6.6911	3.23275	5.45382	3.33047	3.17339	2.76307	2.65863	3.1995	2.51643	2.78293	4.2885	3.56135	4.17673	2.82596	3.57545	3.01116	2.87239	2.96175	2.48265	3.66622	2.66652	3.82499	2.84934	2.91637	4.02106	6.09092	3.59624	3.76962	3.70162	2.94213
1365	4.09948	3.4848	6.03943	4.0952	6.06671	4.15807	4.36953	5.00778	3.47706	3.29527	3.63995	2.89623	5.6238	4.2662	4.64488	2.67769	3.36225	2.81704	3.35817	6.63026	3.24389	5.34202	3.33598	3.25448	2.78456	2.6906	3.14504	2.65626	2.75231	4.32464	3.61322	3.97794	2.85639	3.72203	3.1609	2.83342	2.78658	2.45787	3.69585	2.6753	4.01115	2.85512	2.99293	3.92594	6.16899	3.62861	3.93532	3.72781	2.80067
1370	4.09994	3.58185	5.85301	4.12947	5.58695	4.06197	4.38223	5.22247	3.52129	3.23683	3.69083	2.96443	5.61971	4.39775	4.19417	2.76683	3.18295	2.7946	3.60641	6.6222	3.27162	5.39829	3.5369	3.50397	3.0921	2.53166	3.22238	2.61671	2.7123	4.24438	3.58771	3.89256	2.88453	3.84846	3.12973	2.85242	2.65368	2.45504	3.69855	2.66132	4.2382	2.81905	2.94595	3.78443	5.89942	3.83245	4.00446	3.7722	2.76701
1375	3.99919	3.63765	6.13104	4.16181	5.36003	3.88198	4.60787	5.12777	3.5162	3.26295	3.69817	2.95285	5.28838	4.3502	3.95838	2.85893	3.1636	2.7899	3.44298	6.54116	3.32362	5.42442	3.48906	3.53595	3.14123	2.53192	3.27099	2.50668	2.75224	4.2508	3.6833	3.97305	2.90608	3.65761	3.04035	2.92995	2.57635	2.50671	3.72258	2.55911	4.17702	2.88658	2.99498	3.75968	6.1093	3.90799	3.91289	3.91153	2.83274
1380	3.92679	3.51629	6.47301	4.19562	5.45902	3.75524	4.85025	4.92	3.41013	3.27971	3.66182	2.91828	4.99195	4.23415	4.26896	2.79672	3.17133	2.7464	2.98307	6.46064	3.32025	5.07337	3.29084	3.57436	2.83886	2.52573	3.10927	2.75516	2.89242	4.31285	3.59731	4.03343	2.93432	3.56259	3.20216	2.9648	2.57129	2.57417	3.80107	2.58254	4.09643	3.00389	3.11919	4.00578	6.0137	3.87777	3.77319	4.055	2.89562
1385	3.97535	3.41588	6.9761	4.22587	5.50743	3.78656	5.20087	4.90852	3.24827	3.34275	3.63787	2.8976	4.67836	4.23478	4.90784	2.70722	3.18904	2.73106	2.90232	6.39007	3.39799	4.69897	3.30793	3.54221	2.69874	2.6427	3.07087	2.86301	2.90416	4.27841	3.43406	4.04534	2.92958	3.62488	3.15211	2.99621	2.58889	2.58288	3.85135	2.54589	4.26371	3.01615	3.04316	4.22793	5.73055	3.86005	3.83904	4.09707	3.01217
1390	4.00076	3.50806	7.46868	4.25928	5.36796	3.82449	4.87686	4.99354	3.23039	3.44106	3.69153	2.83139	4.53828	4.3983	5.19695	2.63073	3.12228	2.73976	2.96019	6.36207	3.58463	4.09077	3.38526	3.30346	2.65265	2.63837	3.34794	2.6799	2.9609	4.12178	3.42673	4.18004	3.03846	3.69362	2.99123	2.99016	2.75612	2.58674	3.71906	2.35581	4.31598	2.92932	3.01467	4.25472	5.47967	3.93558	4.0055	3.99431	3.02463
1395	3.61786	3.46912	7.26168	4.28919	5.32936	3.7874	4.44236	4.94037	3.37833	3.35757	3.72683	2.84826	4.50027	4.30935	5.06471	2.90945	3.16176	2.7986	3.02919	6.44943	3.47368	4.24346	3.37803	3.32494	2.67565	2.47802	3.50048	2.60018	2.96786	4.06947	3.39901	4.27337	3.13139	3.8951	2.95234	2.96455	2.7696	2.60527	3.63415	2.47838	4.30843	2.87759	3.00868	4.09378	5.36471	4.14737	3.91824	4.06457	3.28059
1400	3.58095	3.32842	6.95673	4.32061	5.32755	3.68067	4.3532	4.85942	3.32728	3.27184	3.67906	2.88361	4.44839	4.13073	4.82265	3.10215	3.24958	2.80698	3.29378	6.40934	3.27655	5.08603	3.29287	3.39204	2.74065	2.66614	3.38811	2.54234	2.85056	4.04321	3.47592	4.22193	3.11089	3.97445	2.94574	2.96124	2.85975	2.60044	3.71115	2.4636	4.40872	3.10106	2.99813	3.93194	5.14409	4.08429	3.77545	4.11761	3.39104
1405	3.74211	3.25433	7.07338	4.35025	5.18528	3.72599	4.48117	5.00132	3.04284	3.21919	3.68891	2.9507	4.56548	4.25692	4.69872	2.85735	3.14768	2.76472	3.48777	6.39805	3.23988	5.17007	3.23889	3.39204	2.71692	2.71433	3.36036	2.54877	2.7702	3.9949	3.50851	4.32578	3.11726	3.9306	2.91744	2.9271	2.94462	2.55462	3.69244	2.30442	4.519	3.27662	2.95919	3.83402	5.08936	3.8722	3.83656	4.00722	3.07198
1410	3.77165	3.17934	7.18048	4.37979	5.21365	3.92276	4.62063	5.02561	3.36742	3.15115	3.6673	2.99942	4.68058	4.35143	4.50701	2.67734	3.1284	2.80209	3.62271	6.68223	3.17825	4.45725	3.42917	3.50547	2.83927	2.64937	3.38745	2.69694	2.66582	4.12681	3.3977	4.48762	3.11158	3.80673	2.84201	2.9138	2.89736	2.5834	3.55474	2.19671	4.34407	3.20244	2.94336	3.67567	5.08323	3.93598	3.83762	3.87505	2.91215
1415	3.87051	3.18234	7.05483	4.40925	5.24255	4.05211	4.70061	5.01164	3.64874	3.11472	3.60653	3.05652	4.72217	4.34998	4.25705	2.8286	3.21147	2.86851	3.62116	7.05632	3.14779	4.66321	3.48598	3.53436	2.90451	2.74919	3.35286	2.75981	2.59803	4.12918	3.44038	4.50297	3.08442	3.77261	2.78209	2.96324	3.24817	2.65027	3.55375	2.21195	3.91192	3.20728	2.93285	3.69948	5.48677	4.00635	3.87247	3.73878	3.29263
1420	4.08428	3.35203	7.02276	4.43702	5.27245	4.11194	4.69945	4.94824	3.86187	3.13501	3.62158	3.08778	4.92335	4.29746	4.12804	2.8171	3.08527	2.90127	3.74878	7.28454	3.1919	5.10968	3.50185	3.41828	2.8446	2.70236	3.39697	2.69201	2.61554	3.99603	3.61095	4.40581	3.1235	3.69075	2.78128	2.96532	3.44691	2.70054	3.60293	2.65586	3.72026	3.38031	2.88798	3.72949	5.95355	3.98635	3.91765	3.684	3.6412
1425	4.43643	3.4503	7.37502	4.4664	5.39298	4.12116	5.01298	4.81516	4.2324	3.17118	3.69274	3.1772	5.10725	4.21873	3.95866	2.56698	3.06912	2.89162	4.19003	7.33727	3.23884	4.72017	3.49878	3.38665	2.821	2.58564	3.4608	2.68833	2.69135	4.13705	3.63432	4.41245	3.13341	3.71372	2.82801	2.94495	3.40526	2.70054	3.63812	2.81433	3.74191	3.45121	2.74804	3.5681	5.79971	4.00954	3.76335	3.67151	3.65501
1430	4.49243	3.45207	7.73358	4.49414	5.24101	4.17835	5.02234	4.79924	4.44856	3.15982	3.63766	3.28992	5.1115	4.02931	4.10526	2.86454	3.29605	2.83275	4.43474	7.23807	3.26648	4.07778	3.38554	3.52192	2.84776	2.55534	3.33405	2.73891	2.67179	4.2518	3.52261	4.43402	3.05445	3.79032	2.80813	2.93061	3.34664	2.72811	3.62855	2.63756	3.70803	3.70057	2.7263	3.62911	5.86045	4.02409	3.78393	3.73778	3.59953
1435	4.29008	3.41625	7.53252	4.52192	4.99403	4.25134	4.7577	4.78601	4.9865	3.1944	3.63261	3.19719	5.05126	3.9943	4.19365	3.15746	3.23168	2.93964	4.19481	7.02898	3.2633	4.15855	3.63049	3.40022	2.90327	2.42819	3.26005	2.72347	2.65984	4.15335	3.50246	4.55124	3.03499	3.693	2.78323	2.87445	3.4098	2.78248	3.5521	2.56085	3.75748	3.9045	2.77595	4.34643	5.93005	4.15608	3.78823	3.77154	3.33734
1440	4.12212	3.42689	7.05981	4.55138	5.01118	4.21298	4.65402	4.86729	5.26593	3.19045	3.68314	3.11392	5.06219	4.16707	3.99858	3.01271	3.09569	2.99122	3.74458	6.87426	3.25929	4.49175	3.70771	3.40913	2.77552	2.34765	3.39159	2.70953	2.7547	4.07557	3.52905	4.70436	3.01407	3.76401	2.73505	2.85409	3.73549	2.69564	3.58176	2.42845	3.83556	4.19848	2.87531	5.179	5.87319	4.46022	3.57215	3.73949	3.01106
1445	3.98353	3.50375	6.69882	4.57928	5.12883	4.20885	4.26625	5.07042	5.24523	3.10544	3.62546	3.05975	5.04178	4.13953	3.81078	2.85245	3.43633	2.86748	3.62095	6.64328	3.44738	4.54258	3.7007	3.71857	2.56464	2.35012	3.49525	2.76911	2.99288	4.01762	3.46228	4.69661	3.02887	3.91027	2.6667	2.8909	3.93256	2.57052	3.64758	2.18671	4.03692	4.37744	2.96653	5.24144	6.20077	4.39328	3.41284	3.88105	2.90276
1450	3.94168	3.53623	6.39078	4.60726	5.36276	4.33871	4.14603	5.06321	5.00657	3.06694	3.63081	3.04669	4.91039	4.11827	3.77473	2.92359	4.17442	2.74037	3.549	6.33367	3.4994	4.37034	3.76723	3.55278	2.47709	2.32758	3.49472	2.76891	3.05131	4.10774	3.37409	4.60546	3.07446	3.90317	2.81563	2.8963	4.01254	2.51005	3.75049	2.12804	4.08388	4.41207	2.92399	4.79958	6.32139	4.36622	3.53676	3.62018	2.85444
1455	3.96715	3.70075	6.14929	4.63697	5.51266	4.29788	4.6589	4.78606	4.72337	3.12539	3.63443	3.0825	4.76027	4.28103	3.87016	2.88003	4.18813	2.74575	3.65264	6.47127	3.62381	4.22997	3.74039	3.37542	2.40646	2.35362	3.46616	2.71266	2.91144	4.14139	3.34174	4.59321	3.10639	3.8152	2.8781	2.89889	3.99194	2.53029	3.75113	2.11156	3.88804	4.46848	2.88379	4.62377	6.2869	4.61131	3.56929	3.53263	2.86966
1460	3.989	3.7107	5.99457	4.6634	5.51647	4.17187	4.7452	4.84395	4.60183	3.13219	3.59905	3.03414	4.59323	4.16806	3.8808	2.80225	3.53141	2.77009	4.12736	6.64289	3.68145	4.2764	3.71686	3.55925	2.43816	2.40808	3.45105	2.68101	2.81689	4.10687	3.35445	4.66937	3.15454	3.72939	2.81296	2.90657	3.98678	2.62396	3.81526	2.07406	3.92634	4.34737	2.90909	4.58899	6.23078	4.52966	3.55815	3.96467	2.98119
1465	3.95356	3.67524	5.98391	4.69141	5.51804	4.09061	4.80395	4.84048	4.7328	3.08979	3.52843	2.99538	4.49968	4.0629	4.0577	2.6624	3.30156	2.84867	4.36137	6.69305	3.59971	4.16147	3.60462	3.66812	2.48177	2.437	3.31932	2.69591	2.68072	4.29391	3.43881	4.65921	3.17294	3.73038	2.89637	2.89674	4.20797	2.58442	3.95288	2.08902	3.99474	4.29106	2.86657	4.54513	6.04584	4.48247	3.59016	3.96351	3.08814
1470	3.99863	3.67234	6.13041	4.71909	5.48266	4.1094	4.82179	4.64364	4.65457	3.09657	3.46463	3.03983	4.43983	4.38917	4.39821	2.54753	3.38145	3.01043	4.64525	6.79406	3.5693	3.91913	3.70359	3.53809	2.47646	2.4697	3.14253	2.76089	2.64699	4.34704	3.35299	4.63655	3.15073	3.64226	3.05414	2.87353	4.28662	2.46413	4.01695	2.07105	4.05585	4.36941	2.7365	4.68494	6.03716	4.51596	3.42376	3.77997	3.11278
1475	4.05244	3.6782	6.36214	4.74141	5.40881	4.12094	4.34693	4.77936	4.41612	3.00463	3.48874	3.10108	4.37826	4.63466	4.52042	2.52979	3.46053	3.00852	5.20436	6.79006	3.55479	3.92361	3.85234	3.36633	2.73084	2.62524	3.12672	2.72713	2.74301	4.21482	3.18247	4.784	3.23255	3.65726	3.0095	2.85487	4.21751	2.45655	3.95701	2.21951	4.12418	4.331	2.63832	4.71997	6.17712	4.50864	3.46567	3.67988	3.08669
1480	4.021	3.68737	6.47655	4.7629	5.40169	3.97211	4.2197	4.72837	4.48449	2.99518	3.56552	3.1169	4.33071	4.56419	4.39644	2.6661	3.57626	3.14288	5.97476	6.37219	3.77264	3.91339	3.77727	3.37788	2.93094	2.65278	3.23912	2.65983	2.55991	4.31464	3.10617	4.9797	3.33003	3.88436	2.85233	2.87309	4.26833	2.43125	3.8233	2.56342	4.10221	4.21031	2.60239	5.60207	6.41063	4.44223	3.42274	3.49857	3.10272
1485	4.04179	3.71095	6.38541	4.78126	5.58139	4.03354	3.93136	4.5472	4.1696	3.2049	3.8175	3.07358	4.31627	4.45073	4.35934	2.81333	3.38171	3.91643	5.96369	5.9879	3.6356	3.68005	3.67921	3.54279	2.72894	2.6014	3.29977	2.71296	2.42118	4.33305	3.025	5.05003	3.34108	3.94545	2.8176	2.88762	4.39113	2.43511	3.8675	2.80792	3.93913	4.16081	2.50048	6.90043	6.50199	4.45493	3.45051	3.35214	3.22765
1490	4.04728	3.84326	6.15253	4.7968	5.70834	4.11734	3.84458	4.55284	3.82319	3.31797	4.46913	3.05023	4.42229	4.40618	4.32707	2.9159	3.42784	4.07896	5.48322	5.99913	3.60254	3.56467	3.61873	3.57348	2.49296	2.72583	3.35239	2.77141	2.52294	4.09641	3.0266	5.06634	3.32101	3.80061	2.77939	2.88516	4.42739	2.4361	3.87089	2.78481	3.77969	3.99624	2.40123	7.30812	6.41142	4.61921	3.60193	3.37247	3.30516
1495	3.94629	3.90879	6.15782	4.80666	5.74206	4.01377	3.73773	4.60368	3.5968	3.40456	4.58161	3.09658	4.46116	4.3624	4.41776	2.92949	3.63674	3.68714	5.08166	5.8633	3.88684	3.56921	3.6872	3.45868	2.30313	2.77389	3.4379	2.82968	2.54795	4.0652	3.11608	4.98256	3.27912	3.8056	2.75155	2.90519	4.54736	2.40986	3.69227	2.49559	3.89278	3.79425	2.42143	7.38224	6.58951	4.42165	3.58093	3.51522	3.18619
1500	3.85551	3.93047	6.34792	4.81247	5.7398	3.98833	3.7845	4.6667	3.69256	3.43228	4.07619	3.19497	4.5425	4.35618	4.64465	2.85408	3.4446	3.58016	4.51537	5.74916	3.91763	3.68751	3.78403	3.4854	2.17146	2.77419	3.491	2.93514	2.5922	4.29925	3.1681	4.87562	3.28203	3.95214	2.73464	2.93979	4.74856	2.40142	3.6195	2.34415	3.88831	3.72681	2.40852	7.64188	6.79231	4.07101	3.52972	3.41949	3.16511
1505	3.77272	3.86333	6.60287	4.80326	5.69246	3.97597	3.84621	4.76541	3.87806	3.40595	3.88238	3.17459	4.67454	4.34273	4.63265	2.77212	3.2915	3.63565	4.21802	5.76179	3.79385	3.97933	3.74858	3.47657	2.28306	2.72202	3.57435	3.00668	2.6054	4.4023	3.24459	4.89785	3.37228	4.09672	2.69399	2.9044	4.75376	2.39965	3.58732	2.40201	3.88928	3.76335	2.34105	7.80774	6.85474	4.084	3.51755	3.23294	3.47833
1510	3.77889	3.83874	6.55316	4.77703	5.64836	4.00528	3.72119	4.82137	3.93302	3.65334	4.00793	3.04251	4.64199	4.24723	4.49476	2.82069	3.26872	3.64398	4.31885	5.74424	3.60821	3.9982	3.64249	3.44763	2.37633	2.62809	3.59395	3.03176	2.67324	4.34529	3.14097	4.92515	3.44664	4.47752	2.75761	2.90081	4.66677	2.46363	3.51128	2.55763	3.95526	3.78568	2.32227	7.84379	6.83413	4.05907	3.52512	3.23716	3.48315
1515	3.94275	3.90127	6.26944	4.74271	5.59405	3.91071	3.76771	4.73906	3.89296	3.92307	4.1905	2.96614	4.63457	4.24383	4.27555	2.90609	3.29836	3.57413	4.35542	5.88251	3.51462	3.78857	3.54838	3.41041	2.3354	2.75504	3.59159	3.08931	2.63038	4.42395	2.93883	4.80361	3.41404	4.73207	2.8393	2.92541	4.70488	2.52822	3.39724	2.65051	3.91278	3.74334	2.4494	7.77367	6.53322	3.99286	3.65217	3.26253	3.0778
1520	4.07652	3.91149	6.23225	4.69596	5.61389	3.96379	3.85747	4.78108	3.57287	3.88132	4.18351	2.93066	4.77518	4.33441	4.1732	2.79404	3.54277	3.23155	4.0392	5.79433	3.38827	3.97052	3.34619	3.29847	2.27916	2.75926	3.59792	3.13362	2.46894	4.41682	2.936	4.72328	3.3593	4.77647	2.87257	2.92177	4.86092	2.51965	3.39831	2.24716	3.99281	3.56214	2.47401	7.69176	6.14097	4.19097	3.6751	3.37322	2.91757
1525	4.00531	3.98449	6.42221	4.66161	5.67886	3.97812	3.82063	4.87904	3.3658	4.01763	4.13227	2.97761	4.87723	4.32994	4.08206	2.68561	3.57801	3.127	3.81198	5.87242	3.42947	3.91276	3.14174	3.25673	2.39878	2.62455	3.48884	3.25039	2.63328	4.13771	3.06812	4.65214	3.38862	4.88303	2.87998	2.89258	5.036	2.52016	3.49369	2.09733	4.10751	3.51478	2.58483	7.8207	6.20725	4.21136	3.66015	3.25104	2.86149
1530	3.89552	3.99046	6.43644	4.62106	5.66843	3.96834	3.70544	5.00156	3.42384	4.15407	4.30067	2.99087	4.90542	4.30215	4.05227	2.66505	3.3131	3.90906	3.70045	6.29476	3.57713	3.5766	3.15757	3.29113	2.45018	2.58568	3.43065	3.43286	2.75346	4.23641	3.21009	4.55056	3.38107	4.78143	2.91289	2.87897	5.0787	2.48724	3.41652	2.20194	4.1173	3.565	2.79595	7.607	6.07158	4.11558	3.70645	3.12788	2.78978
1535	3.81547	4.05937	6.07838	4.54946	5.81577	4.05303	3.85637	5.05078	3.77435	4.10479	4.33509	2.94968	5.03443	4.39925	4.32941	2.59051	3.23623	4.86544	3.62628	6.34645	3.63792	3.45594	3.40277	3.47181	2.42561	2.60007	3.46147	3.59669	2.69859	4.53673	3.30829	4.3646	3.41323	4.43211	2.91513	2.92599	5.16454	2.42153	3.32853	2.37437	3.91728	3.47882	2.82903	6.93633	5.72598	4.07609	3.6244	3.13029	2.77052
1540	3.75183	4.17317	5.85441	4.41635	5.97465	3.96939	3.77374	4.74459	4.038	4.1032	4.10455	2.91014	5.36289	4.27169	4.22801	2.61545	3.19564	5.48472	3.59302	6.10655	3.69718	3.64868	3.56423	3.51566	2.45402	2.66247	3.52317	3.6588	2.69553	4.48135	3.28601	4.1232	3.45409	4.45789	2.88046	2.91371	5.23265	2.41366	3.36464	2.65006	3.87542	3.43969	2.80026	6.48131	6.11503	4.0671	3.58623	3.07764	2.72001
1545	3.87124	4.24932	5.70841	4.53275	5.96813	4.00615	3.62913	4.40794	3.91418	3.9764	4.07901	2.88426	5.48114	4.05476	4.22239	2.84254	3.3896	5.65802	3.45419	6.02117	3.59688	3.87892	3.64469	3.43343	2.46966	2.6428	3.56338	3.64194	2.7129	4.45474	3.64682	4.18556	3.48011	4.52728	2.89506	2.89294	5.30696	2.40173	3.38787	2.65262	4.10835	3.36185	2.82004	6.15458	6.64514	4.0577	3.60872	3.16161	2.72552
1550	4.08787	4.33953	5.22493	5.07987	5.96532	4.04476	3.71751	4.39908	3.86998	3.91429	4.02535	2.88007	5.35047	4.05214	4.34999	2.99338	3.3277	5.71003	3.45523	5.7059	3.58953	3.76625	3.70112	3.30945	2.4944	2.68996	3.55803	3.58743	2.63829	4.44142	4.18155	4.32718	3.58084	4.01393	2.93198	2.92052	5.08868	2.41673	3.36922	2.55644	4.25409	3.2902	2.83377	5.89927	6.5164	3.7829	3.50743	3.18019	2.85385
1555	4.0014	4.28898	4.82252	5.4293	5.93249	3.94998	3.65384	4.41715	3.72245	3.98904	3.95261	2.83722	5.41932	4.12212	4.03147	2.87133	3.14928	5.8782	3.51775	5.43687	3.86175	3.77207	3.9638	3.29066	2.49307	2.7535	3.48469	3.51622	2.64137	4.42471	4.17434	4.46053	3.61146	3.9686	3.01796	2.91912	4.46242	2.43644	3.29893	2.66387	4.42207	3.32697	2.79176	5.78745	6.16782	3.85031	3.52797	3.17	2.95156
1560	3.88428	4.30172	4.59631	5.43811	5.88209	4.10831	3.49575	4.41268	3.51316	3.91716	4.08494	2.8375	5.39457	4.29006	4.03138	2.74361	3.25792	5.95341	3.55472	5.56031	3.9017	3.73136	4.3592	3.46877	2.48043	2.70105	3.43639	3.48508	2.68539	4.38365	3.84282	4.56162	3.55635	4.02602	3.03366	2.9042	3.97179	2.43429	3.22093	2.78667	4.42027	3.31697	2.75783	5.65494	6.38727	4.01981	3.55091	3.29433	2.98095
1565	4.03594	4.32845	4.32668	5.42071	5.91299	4.1554	3.48322	4.45351	3.45932	3.75136	3.97986	2.81502	5.16133	4.45079	4.23889	2.66723	3.41298	5.99938	3.48724	5.74639	3.72945	3.50725	4.4017	3.6445	2.64293	2.6256	3.51864	3.50541	2.60847	4.30654	3.6881	4.50461	3.53985	3.62556	2.96371	2.92225	3.42279	2.45699	3.20053	2.87099	4.31303	3.20659	2.7508	5.56217	6.59489	3.87997	3.51671	3.28692	2.96047
1570	4.13717	4.27692	4.01643	5.24115	5.90934	4.04574	3.44224	4.66933	3.74173	3.66057	3.86331	2.77972	5.19123	4.36706	4.34224	2.69502	3.43967	5.72767	3.40663	6.06546	3.69094	3.46922	4.23641	3.58652	2.71689	2.64359	3.64928	3.59425	2.5846	4.25329	3.78044	4.30197	3.54306	3.50892	3.07289	2.8767	3.23522	2.50321	3.1923	3.02827	4.35984	3.27269	2.73239	5.70347	6.54609	3.68358	3.44647	3.48768	2.95907
1575	4.15795	4.28561	4.02683	5.0214	5.83857	4.01009	3.38698	4.77082	3.91244	3.7994	3.89429	2.82339	5.3312	4.14485	4.2432	2.70712	3.27563	5.41351	3.66869	6.00788	3.83242	3.63519	4.17103	3.34203	2.69605	2.64588	3.66832	3.71933	2.67077	4.23692	4.10646	4.1829	3.5662	3.49275	3.16154	2.83706	3.69745	2.5846	3.3468	3.09038	4.37477	3.45931	2.70533	5.40947	6.49407	3.60681	3.23731	3.61218	2.848
1580	4.1149	4.19855	4.04549	4.95597	5.80488	3.99684	3.31645	4.75482	3.94883	3.62393	3.964	2.81413	5.40257	4.07098	4.07575	2.63284	3.13233	5.29933	3.87235	5.59025	4.36767	3.69154	4.40583	3.2293	2.74328	2.68727	3.54253	3.78463	2.67457	4.34447	3.97714	4.22273	3.56883	3.44697	3.14797	2.83507	3.72412	2.62974	3.41029	3.08941	4.296	3.43069	2.68797	4.84269	6.72409	3.9243	3.16112	3.45383	2.68961
1585	4.04641	4.17897	3.82626	4.98285	5.48699	4.08553	3.30997	4.67297	4.10775	3.35476	3.99983	2.84148	5.62848	4.1606	4.18993	2.69022	3.15516	5.09029	3.8118	5.32376	4.68562	3.58574	4.80908	3.18614	2.71076	2.66369	3.57069	3.81346	2.53502	4.35503	3.55588	4.32526	3.61222	3.33055	3.17097	2.87169	3.37455	2.57064	3.33292	3.09818	4.29607	3.25732	2.68698	4.41382	6.95876	4.18128	3.16294	3.39477	2.66256
1590	4.13486	4.14295	3.70363	4.87559	5.80216	4.1593	3.35755	4.61112	4.1254	3.51196	3.96885	2.88544	5.67182	4.27268	4.11815	2.91634	3.43564	5.07413	3.7458	5.49512	4.82798	3.49754	4.90261	3.25855	2.76271	2.53599	3.6083	3.8159	2.3887	4.49542	3.6092	4.31984	3.61616	3.33002	3.12057	2.87296	3.40468	2.50467	3.27201	3.09412	4.49888	3.30391	2.61337	4.31022	6.44763	4.21369	3.25256	3.39169	2.6686
1595	4.14592	3.93234	3.65893	4.74707	6.7559	4.25358	3.41444	4.75178	4.04945	3.51983	3.84882	2.91497	5.67777	4.26038	3.94163	3.0108	3.43539	5.19846	3.64237	5.73316	4.9183	3.48708	4.88813	3.35016	2.84297	2.56892	3.52465	3.77002	2.49457	4.53475	3.73477	4.20918	3.56013	3.61196	3.03005	2.82215	3.2431	2.44023	3.25197	3.08672	4.71568	3.34307	2.45248	4.42465	5.80679	4.17819	3.44567	3.41255	2.70063
1600	4.05844	3.74694	3.48965	4.59287	7.35445	4.2573	3.43383	4.73757	3.85663	3.38409	3.79131	2.98837	5.6323	4.19468	4.07137	3.13589	3.40209	5.04732	3.5868	5.60272	4.52884	3.5882	4.76711	3.31973	2.84152	2.64637	3.57221	3.73447	2.6722	4.43334	3.6785	4.23004	3.60604	3.68141	3.04234	2.82501	2.89495	2.37679	3.32643	3.09548	5.12301	3.32363	2.37044	4.48193	5.92918	4.25049	3.73362	3.37054	2.78226
1605	4.11373	3.68743	3.31172	4.71091	7.6279	4.24477	3.36446	4.90573	3.97356	3.4107	3.73339	2.91298	5.55617	4.0666	4.31984	3.23065	3.43461	4.64467	3.58035	5.32831	4.26889	3.65139	4.68	3.42976	2.82617	2.63225	3.66335	3.72635	2.60574	4.37206	3.56487	4.20438	3.65566	3.5722	3.2191	2.7774	3.03313	2.37659	3.42405	3.13235	5.02341	3.43097	2.40968	4.43005	6.20514	4.33105	3.69965	3.22393	2.89729
1610	4.20963	3.82473	3.11429	4.83306	7.54593	4.25584	3.4537	5.11968	3.95961	3.45475	3.68737	2.78504	5.62894	3.99492	4.49104	3.10721	3.28181	4.39737	3.68595	5.1731	4.3355	3.4819	4.63845	3.38703	2.81645	2.62349	3.71605	3.78165	2.74712	4.33924	3.34171	4.05536	3.66558	3.39237	3.2474	2.78018	3.3393	2.43916	3.47901	3.183	4.421	3.41591	2.38576	4.41422	5.89596	4.26908	3.53957	3.04715	2.94224
1615	4.26246	4.04223	2.97971	4.57021	7.24356	4.26102	3.47356	5.15078	3.77436	3.46316	3.77492	2.78313	5.65799	4.10898	4.444	2.98074	3.39802	4.30212	3.6918	4.90005	4.18577	3.49877	4.38283	3.42009	2.82092	2.61289	3.68074	3.77931	3.07302	4.32459	3.35279	4.07392	3.68469	3.31741	3.21883	2.84549	3.18712	2.50431	3.51062	3.22277	4.52816	3.23968	2.35746	4.52401	5.17387	4.07895	3.56737	3.00215	2.87825
1620	4.27355	4.10959	2.90462	4.29263	7.1041	4.2569	3.35655	4.98788	3.75615	3.47671	3.78596	2.83494	5.70111	4.25023	4.35535	2.90127	3.34395	4.13186	3.70828	4.46825	3.91497	3.57992	4.32874	3.41069	2.85071	2.72133	3.66337	3.77629	3.15795	4.22326	3.5918	4.18784	3.58319	3.30396	3.18323	2.84369	2.74872	2.58507	3.63916	3.22381	4.58081	3.12984	2.37919	4.53393	4.85935	3.92941	3.49851	2.9919	2.77153
1625	4.25654	4.07396	2.82421	4.31926	7.39851	4.25421	3.35642	4.95135	3.56675	3.58727	3.74255	2.82601	5.51686	4.39897	4.30802	2.81242	3.12091	3.82874	3.68726	4.52817	3.56324	3.52486	4.48563	3.26507	2.83918	2.91088	3.68913	3.86834	3.07614	4.05718	3.84044	4.25848	3.50077	3.52974	3.0929	2.80214	2.60807	2.62725	3.61373	3.28894	4.35642	3.03813	2.32023	4.45162	4.5501	3.99714	3.41011	2.92194	2.75004
1630	4.18433	4.0579	2.91944	4.38763	7.55082	4.26482	3.34861	5.02525	3.5487	3.68951	3.6278	2.77503	5.2963	4.41642	4.1381	2.74642	3.33583	3.64533	3.51144	4.82944	3.45057	3.4646	4.45909	3.52294	2.83141	2.84422	3.57986	4.07521	3.12778	4.00899	4.08012	4.20891	3.51668	3.76886	3.11446	2.7586	2.70088	2.62809	3.56053	3.33821	4.46012	2.92723	2.35846	4.32441	4.36131	3.80515	3.29936	2.95421	2.80236
1635	4.02792	4.12061	3.01925	4.25057	7.72716	4.33649	3.26793	5.07112	3.66856	3.63711	3.57977	2.74426	5.1244	4.18281	4.12819	2.96905	3.50857	3.47485	3.57582	4.81228	3.43952	3.43466	4.23257	3.48513	2.94199	2.75792	3.54451	4.13003	3.37494	4.16464	4.52401	4.09316	3.56391	3.61916	3.11836	2.74836	3.09217	2.64149	3.61341	3.35963	4.51431	2.91664	2.45089	4.30141	4.51485	3.6128	3.19985	3.04022	2.93908
1640	3.87851	4.29377	3.15437	4.46442	9.21215	4.36764	3.23572	5.31188	3.61681	3.52446	3.70671	2.73315	5.03005	3.95813	4.27138	2.94588	3.42305	3.37501	3.73255	4.76415	3.31192	3.76551	4.00235	3.20744	2.92818	2.95826	3.58003	4.08854	3.40081	4.23816	5.2358	4.03687	3.58717	3.30926	3.25252	2.7852	3.35174	2.66232	3.51917	3.37966	4.35952	2.91726	2.49827	4.25115	4.75312	3.55287	3.24924	3.06339	3.26933
1645	3.80735	4.39861	3.43807	4.58944	11.3923	4.27122	3.25706	5.47512	3.5351	3.4402	3.76649	2.76718	4.90037	4.05432	4.29435	2.96315	3.45337	3.35633	3.91494	4.38535	3.24348	4.01499	3.76453	3.25828	2.99133	2.98711	3.48636	4.18997	3.2179	4.28763	5.76439	3.85501	3.53722	3.41635	3.51869	2.80123	3.27892	2.61645	3.45462	3.40091	4.25411	2.93493	2.51763	4.22419	4.73678	3.38372	3.21328	3.03235	3.43269
1650	3.74113	4.29788	3.72899	4.46697	12.5836	4.27572	3.27973	5.16886	3.71234	3.49025	3.88177	2.82256	4.69061	4.14239	4.25471	3.37411	3.41963	3.22087	3.88842	3.89974	3.25084	4.27437	3.58515	3.3088	3.0163	2.79619	3.3696	4.25104	3.14395	4.32812	5.96032	3.73224	3.55123	3.58316	3.57445	2.77659	3.10092	2.52344	3.42434	3.38857	4.35689	3.05791	2.49863	4.31093	4.37971	3.47991	3.1974	2.88024	3.18237
1655	3.78991	4.15431	3.87845	4.62257	12.9446	4.36775	3.25916	4.79281	3.88923	3.50954	3.96049	2.88214	4.73158	4.27183	4.17115	3.37095	3.37991	3.15515	3.84012	3.70208	3.31595	4.57697	3.47186	3.35573	2.96975	2.80403	3.38221	4.24776	3.24124	4.257	6.12616	3.86574	3.61345	3.52503	3.72665	2.74766	2.82685	2.47786	3.38186	3.28147	4.29934	3.15763	2.49638	4.44198	4.18104	3.60455	3.23151	2.82777	2.8761
1660	3.77542	4.14292	3.86759	4.56514	12.9146	4.35149	3.3276	4.83239	3.76941	3.36835	4.02793	2.83913	4.89308	4.34324	4.1911	3.13169	3.3455	3.10772	3.8693	3.51891	3.29594	4.62511	3.41849	3.47673	2.98999	2.80315	3.48177	4.25354	3.42207	4.32321	6.1916	4.05935	3.637	3.36073	3.68067	2.75019	2.60849	2.58194	3.34162	3.17012	4.22899	3.16501	2.51494	4.43968	4.13629	3.66828	3.20784	2.8284	2.84106
1665	3.6928	4.02337	3.94871	4.30619	12.1983	4.22631	3.38691	4.77114	3.70426	3.39043	4.31709	2.77514	4.84602	4.21921	4.37716	3.10396	3.3286	3.12191	3.72294	3.68912	3.26401	4.61718	3.45863	3.38302	2.97886	2.6881	3.59455	4.36371	3.5339	4.39134	6.12695	4.09328	3.62553	3.05877	3.27123	2.75926	2.37508	2.6567	3.33336	3.15601	4.3414	3.13378	2.49731	4.32108	4.21084	3.7053	3.3025	2.7971	2.87152
1670	3.69132	3.97512	3.89823	4.24153	10.3831	4.1616	3.33389	4.5431	3.60012	3.48368	4.39903	2.81939	4.77387	4.39126	4.46963	2.90377	3.32939	3.24531	3.61363	3.56085	3.31029	4.70125	3.64141	3.26087	2.85745	2.62174	3.69999	4.48932	3.36869	4.34084	6.17097	3.9763	3.65465	3.06242	3.06724	2.76478	2.17704	2.64475	3.44702	3.11682	4.40475	3.1735	2.53155	4.33646	4.13899	3.56213	3.29865	2.81907	2.84976
1675	3.73129	4.00687	3.62085	4.22253	8.76575	4.21563	3.23721	4.35121	3.52903	3.43061	4.23881	2.84124	4.84556	4.70376	4.40736	3.02208	3.37658	3.39505	3.66486	3.49118	3.37701	4.81929	3.72496	3.33052	2.73036	2.56628	3.66632	4.46535	3.02418	4.46834	6.09567	3.91898	3.5479	3.1306	3.02206	2.80434	2.48175	2.63591	3.40295	2.99152	4.30782	3.23622	2.66807	4.38581	4.04599	3.39991	3.22666	2.76575	2.80007
1680	3.79061	3.95936	3.52044	4.48399	8.57086	4.50721	3.19546	4.50804	3.72852	3.37486	3.99529	2.7634	4.75838	4.59729	4.24016	3.34213	3.3742	3.35269	3.86162	3.76154	3.41776	5.29783	3.66447	3.283	2.7289	2.57363	3.54463	4.33087	2.99981	4.59768	6.0124	3.96853	3.55312	3.11536	2.86667	2.82881	2.50519	2.72091	3.2857	3.03537	4.21466	3.24574	2.89089	4.46278	4.06217	3.321	3.45444	2.82465	2.75306
1685	4.06496	4.00285	3.68628	4.7128	8.36503	4.83621	3.25445	4.80768	3.7241	3.37412	3.68362	2.7428	4.76749	4.33642	3.99998	3.53228	3.25225	3.14144	3.8723	4.24806	3.36645	6.17862	3.75344	3.31097	2.64079	2.58738	3.55812	4.29446	3.09567	4.50283	6.24438	3.97222	3.62979	3.10676	2.83994	2.83978	2.41771	2.886	3.35718	3.15277	4.14061	3.28283	3.56617	4.61068	3.84196	3.37822	3.55963	2.96868	2.66725
1690	4.17467	3.99756	3.76965	4.62979	7.95445	5.40449	3.36259	5.09993	3.5489	3.40879	3.55687	2.77811	5.15729	4.44969	4.02918	3.49541	3.2368	2.9821	3.74751	4.61296	3.33873	6.67909	3.83629	3.45718	2.67425	2.63384	3.51727	4.29477	3.03103	4.39225	6.26197	4.05012	3.64118	3.00944	2.88643	2.82646	2.61096	2.89259	3.39891	3.17763	4.00274	3.35455	3.87583	4.47291	3.68133	3.44521	3.4787	3.0698	2.61224
1695	4.05556	3.89071	3.73877	4.7517	7.5703	5.87329	3.40154	5.39277	3.52206	3.42273	3.47266	2.79031	5.44423	4.46918	4.11482	3.37072	3.25618	2.92096	3.76038	4.76042	3.34396	6.84361	4.05631	3.45131	2.69927	2.7331	3.41208	4.27232	3.01682	4.4509	6.07913	4.24771	3.70199	2.97643	2.88264	2.81113	2.52103	2.84477	3.28052	3.27597	4.13478	3.41075	3.75162	4.358	3.61373	3.49919	3.53273	3.30057	2.61184
1700	4.10143	3.82013	3.61924	5.01682	7.29416	5.76496	3.39376	5.61274	3.54339	3.40329	3.55171	2.7736	5.37979	4.2688	4.04751	3.17517	3.25758	2.90653	3.83704	4.24484	3.3514	6.71449	5.15051	3.28525	2.78303	2.78134	3.37689	4.17135	3.05002	4.34668	5.90586	4.22629	3.7113	3.04025	3.22073	2.87353	2.58269	2.93274	3.18745	3.31966	4.23487	3.45326	3.43007	4.42811	3.4303	3.43818	3.5531	3.38118	2.63136
1705	4.55182	3.77101	3.57294	5.02542	6.93429	5.67491	3.4771	5.83295	3.59156	3.42317	3.52645	2.8458	5.50273	4.22688	3.98576	3.19329	3.4806	2.89849	4.01644	3.32823	3.29336	6.24425	6.37317	3.21732	2.77161	2.82437	3.28541	4.0751	3.03411	4.22268	5.52282	4.17226	3.56062	3.07785	3.55964	2.87202	3.09359	2.98324	3.10408	3.44924	4.24336	3.41682	3.18914	4.20493	3.3156	3.38202	3.56627	3.33469	2.69207
[truncated: 717 more rows]
[truncated: 27 more columns]

## Sheet: SVR
Patient	1	2	3	4	5	6	7	8	9	10	11	12	13	14	15	16	17	18	19	20	21	22	23	24	25	26	27	28	29	30	31	32	33	34	35	36	37	38	39	40	41	42	43	44	45	46	47	48	49
[truncated: 1,058 more rows]
[truncated: 27 more columns]

[truncated: 11 more sheets: SVRI, Sys, MAP, Dia, SV, SVI, HR, SVV, PPV, HRV, SPV]
