# Supplementary material for: A three minutes supine position test reveals higher risk of spinal anesthesia induced hypotension during cesarean delivery. An observational study
Source: F1000Res. 2018 Jul 9;7:1028. [Version 1] doi: 10.12688/f1000research.15142.1 (PMC6085602; doi:10.12688/f1000research.15142.1)
Supplement: Supplementary file 4 [file f1000research-7-16496-s0003.tgz]

Archive with 1 entries (1 files):
- ce6c5d50-8c3b-4480-ac2c-ee19d4fe6efe.jpg
