# Supplementary material for: A three minutes supine position test reveals higher risk of spinal anesthesia induced hypotension during cesarean delivery. An observational study
Source: F1000Res. 2018 Jul 9;7:1028. [Version 1] doi: 10.12688/f1000research.15142.1 (PMC6085602; doi:10.12688/f1000research.15142.1)
Supplement: Supplementary file 6 [file f1000research-7-16496-s0005.tgz]

Archive with 1 entries (1 files):
- 0490f93e-608a-4ff8-9bb9-59343996bd0c.jpg
